# Supplementary material for: Metabolite profiling of CKD progression in the chronic renal insufficiency cohort study
Source: JCI Insight. 2022 Oct 24;7(20):e161696. doi: 10.1172/jci.insight.161696 (PMC9714776; doi:10.1172/jci.insight.161696)
Supplement: Supplemental table 1 [file jciinsight-7-161696-s074.xlsx]

## Sheet: Supplemental Table 1
Metabolite	MW	RT	HMDBID		HR	P-value	SD	Beta	SE	FDR_P	FDR_Correction		Spearman correlation with eGFR in CRIC	P-value for Spearman correlation
1-methyladenosine	282.1193	7.66	HMDB03331	Model 1	4.14 (3.40 - 5.05)	5.99251e-45	0.432448	1.42181	0.101068	0.0301354	1		-0.648757	2.20313e-211
1-methyladenosine	282.1193	7.66	HMDB03331	Model 2	3.68 (2.97 - 4.55)	6.68418e-33	0.432448	1.30232	0.109003	0.0283296	1		-0.648757	2.20313e-211
1-methyladenosine	282.1193	7.66	HMDB03331	Model 3	2.05 (1.63 - 2.60)	1.63429e-09	0.432448	0.719707	0.119344	0.0179458	1		-0.648757	2.20313e-211
1-methyladenosine	282.1193	7.66	HMDB03331	Model 4	0.87 (0.67 - 1.14)	0.30885	0.432448	-0.136805	0.134433	0.00124153	0		-0.648757	2.20313e-211
1-methylguanine	166.0723	5.24	HMDB03282	Model 1	1.06 (0.90 - 1.25)	0.476505	0.468325	0.0595739	0.0836789	0.0301354	0		-0.0727423	0.00222873
1-methylguanine	166.0723	5.24	HMDB03282	Model 2	1.09 (0.92 - 1.29)	0.337709	0.468325	0.0833323	0.0869221	0.0283296	0		-0.0727423	0.00222873
1-methylguanine	166.0723	5.24	HMDB03282	Model 3	0.93 (0.77 - 1.11)	0.413009	0.468325	-0.0765504	0.0935126	0.0179458	0		-0.0727423	0.00222873
1-methylguanine	166.0723	5.24	HMDB03282	Model 4	0.86 (0.72 - 1.04)	0.119909	0.468325	-0.147543	0.0948734	0.00124153	0		-0.0727423	0.00222873
1-methylguanosine	298.1143	5.10	HMDB01563	Model 1	1.17 (0.95 - 1.43)	0.138927	0.400759	0.153574	0.10378	0.0301354	0		-0.137974	5.87378e-09
1-methylguanosine	298.1143	5.10	HMDB01563	Model 2	1.17 (0.95 - 1.43)	0.14277	0.400759	0.154493	0.105416	0.0283296	0		-0.137974	5.87378e-09
1-methylguanosine	298.1143	5.10	HMDB01563	Model 3	1.01 (0.81 - 1.25)	0.960483	0.400759	0.00552993	0.111608	0.0179458	0		-0.137974	5.87378e-09
1-methylguanosine	298.1143	5.10	HMDB01563	Model 4	0.94 (0.76 - 1.15)	0.530213	0.400759	-0.0667592	0.106359	0.00124153	0		-0.137974	5.87378e-09
1-methylhistamine	126.1025	9.49	HMDB00898	Model 1	1.01 (0.95 - 1.07)	0.73271	1.34635	0.0105403	0.0308625	0.0301354	0		-0.120355	3.95333e-07
1-methylhistamine	126.1025	9.49	HMDB00898	Model 2	1.03 (0.97 - 1.09)	0.379362	1.34635	0.0261469	0.0297437	0.0283296	0		-0.120355	3.95333e-07
1-methylhistamine	126.1025	9.49	HMDB00898	Model 3	1.01 (0.95 - 1.07)	0.763119	1.34635	0.00891753	0.0295882	0.0179458	0		-0.120355	3.95333e-07
1-methylhistamine	126.1025	9.49	HMDB00898	Model 4	0.99 (0.94 - 1.05)	0.729434	1.34635	-0.0098689	0.0285328	0.00124153	0		-0.120355	3.95333e-07
1-methylhistidine	168.0781	3.35		Model 1	2.00 (1.85 - 2.16)	1.70347e-65	0.888673	0.692569	0.0405202	0.0301354	1		-0.757584	0
1-methylhistidine	168.0781	3.35		Model 2	2.04 (1.87 - 2.23)	1.26051e-56	0.888673	0.713355	0.0449872	0.0283296	1		-0.757584	0
1-methylhistidine	168.0781	3.35		Model 3	1.80 (1.63 - 1.98)	2.05727e-32	0.888673	0.586235	0.0494555	0.0179458	1		-0.757584	0
1-methylhistidine	168.0781	3.35		Model 4	1.14 (0.99 - 1.31)	0.0633395	0.888673	0.130273	0.0701602	0.00124153	0		-0.757584	0
1-methylnicotinamide	137.0709	8.15	HMDB00699	Model 1	0.95 (0.89 - 1.02)	0.163243	1.11065	-0.0504645	0.0361949	0.0301354	0		0.0052372	0.825972
1-methylnicotinamide	137.0709	8.15	HMDB00699	Model 2	0.97 (0.90 - 1.04)	0.352385	1.11065	-0.0335818	0.0361105	0.0283296	0		0.0052372	0.825972
1-methylnicotinamide	137.0709	8.15	HMDB00699	Model 3	0.97 (0.91 - 1.05)	0.479905	1.11065	-0.0262023	0.0370898	0.0179458	0		0.0052372	0.825972
1-methylnicotinamide	137.0709	8.15	HMDB00699	Model 4	0.96 (0.89 - 1.03)	0.272988	1.11065	-0.0430965	0.0393142	0.00124153	0		0.0052372	0.825972
1-methylurate	181.0367	4.28		Model 1	1.18 (1.13 - 1.23)	2.62559e-14	2.01806	0.167757	0.0220282	0.0301354	1		-0.325367	8.44956e-45
1-methylurate	181.0367	4.28		Model 2	1.16 (1.11 - 1.21)	2.26646e-10	2.01806	0.144796	0.0228309	0.0283296	1		-0.325367	8.44956e-45
1-methylurate	181.0367	4.28		Model 3	1.08 (1.03 - 1.13)	0.00182924	2.01806	0.0746707	0.0239587	0.0179458	1		-0.325367	8.44956e-45
1-methylurate	181.0367	4.28		Model 4	0.96 (0.92 - 1.01)	0.0891496	2.01806	-0.039933	0.0234913	0.00124153	0		-0.325367	8.44956e-45
2-aminoadipate	160.0615	4.98		Model 1	1.08 (0.98 - 1.20)	0.129574	0.827818	0.0783947	0.0517189	0.0301354	0		-0.0326062	0.170923
2-aminoadipate	160.0615	4.98		Model 2	1.04 (0.94 - 1.16)	0.426509	0.827818	0.0422282	0.0531053	0.0283296	0		-0.0326062	0.170923
2-aminoadipate	160.0615	4.98		Model 3	0.99 (0.89 - 1.11)	0.871036	0.827818	-0.00913183	0.0562504	0.0179458	0		-0.0326062	0.170923
2-aminoadipate	160.0615	4.98		Model 4	0.98 (0.88 - 1.09)	0.682386	0.827818	-0.022822	0.0557709	0.00124153	0		-0.0326062	0.170923
2-aminobutyrate	102.0561	2.98		Model 1	0.80 (0.70 - 0.92)	0.001992	0.541521	-0.221897	0.0717782	0.0301354	1		0.182296	1.18226e-14
2-aminobutyrate	102.0561	2.98		Model 2	0.83 (0.71 - 0.97)	0.0156757	0.541521	-0.186204	0.0770592	0.0283296	1		0.182296	1.18226e-14
2-aminobutyrate	102.0561	2.98		Model 3	0.88 (0.75 - 1.03)	0.10303	0.541521	-0.133486	0.0818764	0.0179458	0		0.182296	1.18226e-14
2-aminobutyrate	102.0561	2.98		Model 4	0.97 (0.83 - 1.13)	0.70535	0.541521	-0.0300928	0.0795876	0.00124153	0		0.182296	1.18226e-14
2-aminoheptanoate	144.1032	2.47		Model 1	1.63 (1.45 - 1.83)	6.03822e-16	0.663524	0.487278	0.060243	0.0301354	1		-0.313607	1.40099e-41
2-aminoheptanoate	144.1032	2.47		Model 2	1.48 (1.31 - 1.67)	5.63503e-10	0.663524	0.389988	0.0628981	0.0283296	1		-0.313607	1.40099e-41
2-aminoheptanoate	144.1032	2.47		Model 3	1.30 (1.14 - 1.48)	7.86451e-05	0.663524	0.263885	0.0668319	0.0179458	1		-0.313607	1.40099e-41
2-aminoheptanoate	144.1032	2.47		Model 4	1.03 (0.90 - 1.18)	0.660238	0.663524	0.0306522	0.0697301	0.00124153	0		-0.313607	1.40099e-41
2-aminoisobutyric acid	104.0705	7.77	HMDB01906	Model 1	1.49 (1.37 - 1.62)	4.31876e-22	0.908836	0.399154	0.0413063	0.0301354	1		-0.294721	1.04757e-36
2-aminoisobutyric acid	104.0705	7.77	HMDB01906	Model 2	1.49 (1.37 - 1.62)	7.54965e-20	0.908836	0.397016	0.043535	0.0283296	1		-0.294721	1.04757e-36
2-aminoisobutyric acid	104.0705	7.77	HMDB01906	Model 3	1.28 (1.17 - 1.40)	7.19468e-08	0.908836	0.245162	0.0455164	0.0179458	1		-0.294721	1.04757e-36
2-aminoisobutyric acid	104.0705	7.77	HMDB01906	Model 4	1.10 (1.01 - 1.20)	0.0370119	0.908836	0.0944006	0.0452623	0.00124153	0		-0.294721	1.04757e-36
2-aminooctanoate	160.1331	6.47	HMDB00991	Model 1	0.87 (0.84 - 0.91)	4.19583e-12	1.85888	-0.13883	0.020032	0.0301354	1		0.240232	1.37179e-24
2-aminooctanoate	160.1331	6.47	HMDB00991	Model 2	0.87 (0.84 - 0.91)	4.85513e-11	1.85888	-0.136685	0.0207877	0.0283296	1		0.240232	1.37179e-24
2-aminooctanoate	160.1331	6.47	HMDB00991	Model 3	0.92 (0.88 - 0.96)	0.000327678	1.85888	-0.0830166	0.0231091	0.0179458	1		0.240232	1.37179e-24
2-aminooctanoate	160.1331	6.47	HMDB00991	Model 4	0.98 (0.93 - 1.02)	0.297871	1.85888	-0.0240141	0.0230681	0.00124153	0		0.240232	1.37179e-24
2-deoxyuridine	229.0815	3.69	HMDB00012	Model 1	1.82 (1.69 - 1.97)	1.50358e-53	0.942057	0.60084	0.0390017	0.0301354	1		-0.731278	2.92429e-295
2-deoxyuridine	229.0815	3.69	HMDB00012	Model 2	1.87 (1.72 - 2.03)	1.39148e-47	0.942057	0.624688	0.0431102	0.0283296	1		-0.731278	2.92429e-295
2-deoxyuridine	229.0815	3.69	HMDB00012	Model 3	1.65 (1.50 - 1.83)	8.0233e-23	0.942057	0.503765	0.051226	0.0179458	1		-0.731278	2.92429e-295
2-deoxyuridine	229.0815	3.69	HMDB00012	Model 4	1.14 (1.01 - 1.28)	0.0370922	0.942057	0.12904	0.0618973	0.00124153	0		-0.731278	2.92429e-295
2-hydroxy-3-methylbutyrate/hydroxyisovalerate	117.0559	3.24		Model 1	0.88 (0.78 - 0.99)	0.0309299	0.716764	-0.128634	0.0596087	0.0301354	0		0.0861124	0.000292435
2-hydroxy-3-methylbutyrate/hydroxyisovalerate	117.0559	3.24		Model 2	0.98 (0.87 - 1.10)	0.74002	0.716764	-0.0201388	0.0606908	0.0283296	0		0.0861124	0.000292435
2-hydroxy-3-methylbutyrate/hydroxyisovalerate	117.0559	3.24		Model 3	1.08 (0.95 - 1.23)	0.247462	0.716764	0.0766082	0.0662393	0.0179458	0		0.0861124	0.000292435
2-hydroxy-3-methylbutyrate/hydroxyisovalerate	117.0559	3.24		Model 4	1.09 (0.96 - 1.25)	0.18989	0.716764	0.088779	0.0677235	0.00124153	0		0.0861124	0.000292435
2-hydroxy-3-methylpentanoate/hydroxyisocaproate	131.0716	3.23		Model 1	0.75 (0.65 - 0.85)	1.55601e-05	0.640923	-0.293448	0.0679183	0.0301354	1		0.164109	4.01291e-12
2-hydroxy-3-methylpentanoate/hydroxyisocaproate	131.0716	3.23		Model 2	0.85 (0.74 - 0.97)	0.0179427	0.640923	-0.165116	0.0697636	0.0283296	1		0.164109	4.01291e-12
2-hydroxy-3-methylpentanoate/hydroxyisocaproate	131.0716	3.23		Model 3	0.96 (0.82 - 1.11)	0.571654	0.640923	-0.0431326	0.0762575	0.0179458	0		0.164109	4.01291e-12
2-hydroxy-3-methylpentanoate/hydroxyisocaproate	131.0716	3.23		Model 4	1.07 (0.92 - 1.24)	0.365163	0.640923	0.0677862	0.0748548	0.00124153	0		0.164109	4.01291e-12
2-hydroxyglutarate	147.0299	6.41		Model 1	1.28 (1.14 - 1.43)	3.15502e-05	0.674724	0.24331	0.0584602	0.0301354	1		-0.158719	2.00152e-11
2-hydroxyglutarate	147.0299	6.41		Model 2	1.20 (1.07 - 1.36)	0.00231148	0.674724	0.185354	0.060832	0.0283296	1		-0.158719	2.00152e-11
2-hydroxyglutarate	147.0299	6.41		Model 3	1.16 (1.02 - 1.33)	0.0215617	0.674724	0.152534	0.0663767	0.0179458	0		-0.158719	2.00152e-11
2-hydroxyglutarate	147.0299	6.41		Model 4	1.08 (0.95 - 1.24)	0.226283	0.674724	0.0812344	0.0671365	0.00124153	0		-0.158719	2.00152e-11
2-methylguanosine	298.1141	5.30	HMDB05862	Model 1	0.97 (0.87 - 1.07)	0.536154	0.785617	-0.0333017	0.0538305	0.0301354	0		-0.0513497	0.0309905
2-methylguanosine	298.1141	5.30	HMDB05862	Model 2	0.94 (0.84 - 1.05)	0.262301	0.785617	-0.0643996	0.0574499	0.0283296	0		-0.0513497	0.0309905
2-methylguanosine	298.1141	5.30	HMDB05862	Model 3	0.89 (0.79 - 1.00)	0.0564661	0.785617	-0.113703	0.0596107	0.0179458	0		-0.0513497	0.0309905
2-methylguanosine	298.1141	5.30	HMDB05862	Model 4	0.96 (0.85 - 1.07)	0.446212	0.785617	-0.0451556	0.0592792	0.00124153	0		-0.0513497	0.0309905
3-(N-acetyl-L-cystein-S-yl) acetaminophen	313.0849	5.13		Model 1	1.03 (1.01 - 1.04)	1.78668e-05	6.53607	0.0259258	0.0060433	0.0301354	1		-0.190743	6.36567e-16
3-(N-acetyl-L-cystein-S-yl) acetaminophen	313.0849	5.13		Model 2	1.02 (1.01 - 1.04)	0.00016284	6.53607	0.0235138	0.00623606	0.0283296	1		-0.190743	6.36567e-16
3-(N-acetyl-L-cystein-S-yl) acetaminophen	313.0849	5.13		Model 3	1.01 (0.99 - 1.02)	0.360607	6.53607	0.00600222	0.00656549	0.0179458	0		-0.190743	6.36567e-16
3-(N-acetyl-L-cystein-S-yl) acetaminophen	313.0849	5.13		Model 4	1.00 (0.99 - 1.01)	0.92698	6.53607	0.000610156	0.00665785	0.00124153	0		-0.190743	6.36567e-16
3-methyladipate/pimelate	159.0663	6.14		Model 1	2.40 (2.04 - 2.81)	1.83547e-26	0.419728	0.873653	0.08207	0.0301354	1		-0.432481	2.33184e-81
3-methyladipate/pimelate	159.0663	6.14		Model 2	2.09 (1.76 - 2.48)	3.66539e-17	0.419728	0.73626	0.0874093	0.0283296	1		-0.432481	2.33184e-81
3-methyladipate/pimelate	159.0663	6.14		Model 3	1.92 (1.58 - 2.34)	8.45569e-11	0.419728	0.651478	0.100347	0.0179458	1		-0.432481	2.33184e-81
3-methyladipate/pimelate	159.0663	6.14		Model 4	1.10 (0.88 - 1.37)	0.39974	0.419728	0.0951563	0.113001	0.00124153	0		-0.432481	2.33184e-81
3-methylhistamine	126.1025	9.78	HMDB01861	Model 1	1.53 (1.42 - 1.64)	2.02833e-31	1.22887	0.42303	0.0362789	0.0301354	1		-0.481848	2.83288e-103
3-methylhistamine	126.1025	9.78	HMDB01861	Model 2	1.53 (1.42 - 1.65)	3.94535e-28	1.22887	0.423884	0.038545	0.0283296	1		-0.481848	2.83288e-103
3-methylhistamine	126.1025	9.78	HMDB01861	Model 3	1.42 (1.31 - 1.54)	9.06478e-18	1.22887	0.351875	0.040986	0.0179458	1		-0.481848	2.83288e-103
3-methylhistamine	126.1025	9.78	HMDB01861	Model 4	1.10 (1.00 - 1.20)	0.040928	1.22887	0.0931823	0.0455825	0.00124153	0		-0.481848	2.83288e-103
3-methylhistidine	170.0923	9.73	HMDB00479	Model 1	1.83 (1.69 - 1.98)	2.14999e-48	0.976633	0.604122	0.0413267	0.0301354	1		-0.599655	7.86321e-173
3-methylhistidine	170.0923	9.73	HMDB00479	Model 2	1.83 (1.67 - 1.99)	8.05106e-42	0.976633	0.603033	0.0445082	0.0283296	1		-0.599655	7.86321e-173
3-methylhistidine	170.0923	9.73	HMDB00479	Model 3	1.67 (1.52 - 1.84)	6.65884e-26	0.976633	0.51254	0.0486995	0.0179458	1		-0.599655	7.86321e-173
3-methylhistidine	170.0923	9.73	HMDB00479	Model 4	1.16 (1.04 - 1.30)	0.0106764	0.976633	0.149787	0.0586683	0.00124153	0		-0.599655	7.86321e-173
3-methylxanthine	165.0420	3.05		Model 1	1.03 (1.01 - 1.06)	0.0161412	3.11051	0.0338956	0.0140897	0.0301354	1		-0.194346	1.7552e-16
3-methylxanthine	165.0420	3.05		Model 2	1.04 (1.01 - 1.07)	0.0198733	3.11051	0.0357419	0.0153482	0.0283296	1		-0.194346	1.7552e-16
3-methylxanthine	165.0420	3.05		Model 3	1.01 (0.98 - 1.04)	0.517055	3.11051	0.00981704	0.0151523	0.0179458	0		-0.194346	1.7552e-16
3-methylxanthine	165.0420	3.05		Model 4	0.96 (0.93 - 0.99)	0.00439244	3.11051	-0.0412846	0.0144934	0.00124153	0		-0.194346	1.7552e-16
3-phosphoglycerate	184.9857	8.62		Model 1	0.87 (0.81 - 0.92)	1.81864e-05	1.1771	-0.144954	0.0338198	0.0301354	1		0.0899176	0.000155199
3-phosphoglycerate	184.9857	8.62		Model 2	0.87 (0.82 - 0.94)	0.000132983	1.1771	-0.134966	0.0353234	0.0283296	1		0.0899176	0.000155199
3-phosphoglycerate	184.9857	8.62		Model 3	0.88 (0.82 - 0.95)	0.000627942	1.1771	-0.126588	0.0370221	0.0179458	1		0.0899176	0.000155199
3-phosphoglycerate	184.9857	8.62		Model 4	0.91 (0.84 - 0.98)	0.0103978	1.1771	-0.0962995	0.037583	0.00124153	0		0.0899176	0.000155199
4-acetamidobutanoate	146.0811	3.45	HMDB03681	Model 1	3.28 (2.98 - 3.61)	3.13573e-130	0.867239	1.18699	0.048886	0.0301354	1		-0.849216	0
4-acetamidobutanoate	146.0811	3.45	HMDB03681	Model 2	3.36 (3.02 - 3.74)	5.66412e-110	0.867239	1.21297	0.0544401	0.0283296	1		-0.849216	0
4-acetamidobutanoate	146.0811	3.45	HMDB03681	Model 3	2.53 (2.24 - 2.85)	8.44306e-52	0.867239	0.927027	0.0612187	0.0179458	1		-0.849216	0
4-acetamidobutanoate	146.0811	3.45	HMDB03681	Model 4	1.51 (1.25 - 1.83)	2.64364e-05	0.867239	0.411525	0.0979314	0.00124153	1		-0.849216	0
4-guanidinobutanoic acid	146.0923	6.55	HMDB03464	Model 1	1.67 (1.56 - 1.79)	1.73442e-48	0.835764	0.513953	0.0351233	0.0301354	1		-0.676288	2.6113e-236
4-guanidinobutanoic acid	146.0923	6.55	HMDB03464	Model 2	1.62 (1.51 - 1.74)	6.06106e-40	0.835764	0.484259	0.0366091	0.0283296	1		-0.676288	2.6113e-236
4-guanidinobutanoic acid	146.0923	6.55	HMDB03464	Model 3	1.47 (1.36 - 1.59)	8.48384e-21	0.835764	0.38565	0.0412308	0.0179458	1		-0.676288	2.6113e-236
4-guanidinobutanoic acid	146.0923	6.55	HMDB03464	Model 4	1.05 (0.93 - 1.19)	0.398122	0.835764	0.0527229	0.0623955	0.00124153	0		-0.676288	2.6113e-236
4-pyridoxate	184.0604	4.14	HMDB00017	Model 1	1.20 (1.15 - 1.25)	4.87807e-18	1.59978	0.178826	0.0206587	0.0301354	1		-0.405504	7.86665e-71
4-pyridoxate	184.0604	4.14	HMDB00017	Model 2	1.20 (1.15 - 1.25)	1.29053e-16	1.59978	0.181462	0.0219304	0.0283296	1		-0.405504	7.86665e-71
4-pyridoxate	184.0604	4.14	HMDB00017	Model 3	1.18 (1.13 - 1.24)	9.37458e-12	1.59978	0.168235	0.0246832	0.0179458	1		-0.405504	7.86665e-71
4-pyridoxate	184.0604	4.14	HMDB00017	Model 4	1.05 (0.99 - 1.11)	0.0948594	1.59978	0.0460602	0.027576	0.00124153	0		-0.405504	7.86665e-71
5-hydroxytryptophan	221.0918	6.20	HMDB00472	Model 1	1.12 (1.08 - 1.16)	5.60593e-10	2.78829	0.113085	0.0182361	0.0301354	1		-0.277897	1.1564e-32
5-hydroxytryptophan	221.0918	6.20	HMDB00472	Model 2	1.14 (1.09 - 1.18)	2.35452e-11	2.78829	0.127768	0.0191208	0.0283296	1		-0.277897	1.1564e-32
5-hydroxytryptophan	221.0918	6.20	HMDB00472	Model 3	1.10 (1.06 - 1.15)	1.88134e-06	2.78829	0.0976	0.0204794	0.0179458	1		-0.277897	1.1564e-32
5-hydroxytryptophan	221.0918	6.20	HMDB00472	Model 4	1.04 (1.00 - 1.08)	0.052727	2.78829	0.0395039	0.0203928	0.00124153	0		-0.277897	1.1564e-32
5-hydroxytryptophol	178.0862	2.01	HMDB01855	Model 1	1.70 (1.59 - 1.82)	3.61964e-53	1.42676	0.529733	0.0345135	0.0301354	1		-0.619447	1.50926e-187
5-hydroxytryptophol	178.0862	2.01	HMDB01855	Model 2	1.64 (1.53 - 1.77)	5.68358e-41	1.42676	0.497228	0.0370938	0.0283296	1		-0.619447	1.50926e-187
5-hydroxytryptophol	178.0862	2.01	HMDB01855	Model 3	1.43 (1.32 - 1.54)	1.42793e-19	1.42676	0.356902	0.0394361	0.0179458	1		-0.619447	1.50926e-187
5-hydroxytryptophol	178.0862	2.01	HMDB01855	Model 4	1.05 (0.96 - 1.14)	0.325941	1.42676	0.0443737	0.0451722	0.00124153	0		-0.619447	1.50926e-187
5-methylcytidine	258.1083	5.69	HMDB00982	Model 1	1.20 (1.03 - 1.39)	0.0223815	0.535229	0.17867	0.0782324	0.0301354	1		-0.244594	1.85992e-25
5-methylcytidine	258.1083	5.69	HMDB00982	Model 2	1.28 (1.10 - 1.49)	0.00118567	0.535229	0.249152	0.0768439	0.0283296	1		-0.244594	1.85992e-25
5-methylcytidine	258.1083	5.69	HMDB00982	Model 3	1.14 (0.97 - 1.33)	0.11765	0.535229	0.127132	0.0812495	0.0179458	0		-0.244594	1.85992e-25
5-methylcytidine	258.1083	5.69	HMDB00982	Model 4	0.94 (0.80 - 1.09)	0.411648	0.535229	-0.0647812	0.0789055	0.00124153	0		-0.244594	1.85992e-25
5-methylcytosine	126.0661	6.30	HMDB02894	Model 1	1.72 (1.61 - 1.84)	1.48303e-56	1.02878	0.544858	0.0343832	0.0301354	1		-0.592311	1.25409e-167
5-methylcytosine	126.0661	6.30	HMDB02894	Model 2	1.63 (1.52 - 1.76)	1.66447e-38	1.02878	0.49101	0.0378386	0.0283296	1		-0.592311	1.25409e-167
5-methylcytosine	126.0661	6.30	HMDB02894	Model 3	1.44 (1.32 - 1.57)	1.07406e-16	1.02878	0.363423	0.0438054	0.0179458	1		-0.592311	1.25409e-167
5-methylcytosine	126.0661	6.30	HMDB02894	Model 4	1.03 (0.92 - 1.14)	0.641023	1.02878	0.0250369	0.0536964	0.00124153	0		-0.592311	1.25409e-167
6,8-dihydroxypurine	153.0408	4.40	HMDB01182	Model 1	1.36 (1.27 - 1.46)	4.11629e-17	0.941943	0.307194	0.0365293	0.0301354	1		-0.477763	2.54414e-101
6,8-dihydroxypurine	153.0408	4.40	HMDB01182	Model 2	1.41 (1.30 - 1.52)	5.96507e-18	0.941943	0.342475	0.0396695	0.0283296	1		-0.477763	2.54414e-101
6,8-dihydroxypurine	153.0408	4.40	HMDB01182	Model 3	1.27 (1.17 - 1.39)	5.47666e-08	0.941943	0.241932	0.0445129	0.0179458	1		-0.477763	2.54414e-101
6,8-dihydroxypurine	153.0408	4.40	HMDB01182	Model 4	1.04 (0.94 - 1.14)	0.433054	0.941943	0.0378835	0.0483222	0.00124153	0		-0.477763	2.54414e-101
6-phosphogluconate	275.0174	8.44		Model 1	0.99 (0.93 - 1.06)	0.830226	1.25458	-0.00672869	0.0313821	0.0301354	0		-0.113089	1.9074e-06
6-phosphogluconate	275.0174	8.44		Model 2	1.02 (0.96 - 1.09)	0.49267	1.25458	0.0226116	0.0329583	0.0283296	0		-0.113089	1.9074e-06
6-phosphogluconate	275.0174	8.44		Model 3	0.97 (0.90 - 1.04)	0.345812	1.25458	-0.0336777	0.035723	0.0179458	0		-0.113089	1.9074e-06
6-phosphogluconate	275.0174	8.44		Model 4	0.92 (0.85 - 0.99)	0.0185719	1.25458	-0.0863042	0.0366626	0.00124153	0		-0.113089	1.9074e-06
7-methylguanine	166.0723	5.76	HMDB00897	Model 1	2.48 (2.12 - 2.89)	2.68222e-30	0.467653	0.906495	0.0792489	0.0301354	1		-0.521301	1.44199e-123
7-methylguanine	166.0723	5.76	HMDB00897	Model 2	2.18 (1.84 - 2.58)	1.40945e-19	0.467653	0.779341	0.0861002	0.0283296	1		-0.521301	1.44199e-123
7-methylguanine	166.0723	5.76	HMDB00897	Model 3	1.69 (1.40 - 2.03)	2.89903e-08	0.467653	0.521893	0.0940784	0.0179458	1		-0.521301	1.44199e-123
7-methylguanine	166.0723	5.76	HMDB00897	Model 4	0.94 (0.77 - 1.15)	0.549838	0.467653	-0.0617239	0.103217	0.00124153	0		-0.521301	1.44199e-123
7-methylxanthine	165.0420	2.31		Model 1	1.02 (0.99 - 1.05)	0.13997	2.98488	0.0200902	0.0136121	0.0301354	0		-0.135081	1.21834e-08
7-methylxanthine	165.0420	2.31		Model 2	1.02 (0.99 - 1.04)	0.287174	2.98488	0.0152967	0.014372	0.0283296	0		-0.135081	1.21834e-08
7-methylxanthine	165.0420	2.31		Model 3	1.00 (0.97 - 1.03)	0.834729	2.98488	-0.00311995	0.0149538	0.0179458	0		-0.135081	1.21834e-08
7-methylxanthine	165.0420	2.31		Model 4	0.95 (0.92 - 0.98)	0.000892123	2.98488	-0.0490463	0.0147618	0.00124153	1		-0.135081	1.21834e-08
acetaminophen glucuronide	326.0881	4.30		Model 1	1.03 (1.01 - 1.05)	0.000653834	4.46828	0.0291259	0.00854574	0.0301354	1		-0.147709	4.50657e-10
acetaminophen glucuronide	326.0881	4.30		Model 2	1.02 (1.00 - 1.04)	0.012148	4.46828	0.0224064	0.00893464	0.0283296	1		-0.147709	4.50657e-10
acetaminophen glucuronide	326.0881	4.30		Model 3	1.00 (0.98 - 1.02)	0.877278	4.46828	-0.00146946	0.009516	0.0179458	0		-0.147709	4.50657e-10
acetaminophen glucuronide	326.0881	4.30		Model 4	0.99 (0.97 - 1.01)	0.268054	4.46828	-0.0106784	0.00964139	0.00124153	0		-0.147709	4.50657e-10
acetyl-galactosamine	222.0969	5.50	HMDB00853	Model 1	1.41 (1.21 - 1.64)	1.00409e-05	0.550092	0.34287	0.0776376	0.0301354	1		-0.219373	1.12499e-20
acetyl-galactosamine	222.0969	5.50	HMDB00853	Model 2	1.32 (1.13 - 1.54)	0.000551308	0.550092	0.277442	0.0803132	0.0283296	1		-0.219373	1.12499e-20
acetyl-galactosamine	222.0969	5.50	HMDB00853	Model 3	1.29 (1.09 - 1.52)	0.00323493	0.550092	0.253005	0.085925	0.0179458	1		-0.219373	1.12499e-20
acetyl-galactosamine	222.0969	5.50	HMDB00853	Model 4	1.13 (0.96 - 1.34)	0.134554	0.550092	0.125098	0.0836001	0.00124153	0		-0.219373	1.12499e-20
aconitate	173.0092	8.51		Model 1	2.21 (1.80 - 2.72)	4.48926e-14	0.377411	0.793799	0.105195	0.0301354	1		-0.393283	2.26746e-66
aconitate	173.0092	8.51		Model 2	1.85 (1.49 - 2.29)	2.9558e-08	0.377411	0.613223	0.11061	0.0283296	1		-0.393283	2.26746e-66
aconitate	173.0092	8.51		Model 3	1.54 (1.22 - 1.94)	0.000294232	0.377411	0.428695	0.118413	0.0179458	1		-0.393283	2.26746e-66
aconitate	173.0092	8.51		Model 4	0.87 (0.68 - 1.10)	0.241475	0.377411	-0.142698	0.121828	0.00124153	0		-0.393283	2.26746e-66
ADMA	203.1500	9.68	HMDB01539	Model 1	2.93 (2.16 - 3.98)	5.18462e-12	0.266017	1.07535	0.155838	0.0301354	1		-0.314535	7.89888e-42
ADMA	203.1500	9.68	HMDB01539	Model 2	2.14 (1.57 - 2.91)	1.34449e-06	0.266017	0.761063	0.15747	0.0283296	1		-0.314535	7.89888e-42
ADMA	203.1500	9.68	HMDB01539	Model 3	1.14 (0.82 - 1.59)	0.437775	0.266017	0.131206	0.16909	0.0179458	0		-0.314535	7.89888e-42
ADMA	203.1500	9.68	HMDB01539	Model 4	0.72 (0.51 - 1.01)	0.0583605	0.266017	-0.333604	0.176232	0.00124153	0		-0.314535	7.89888e-42
adonitol/arabitol	151.0614	1.73		Model 1	3.59 (3.20 - 4.03)	6.54455e-103	0.612833	1.27792	0.0593274	0.0301354	1		-0.793291	0
adonitol/arabitol	151.0614	1.73		Model 2	3.84 (3.36 - 4.40)	7.90877e-84	0.612833	1.34654	0.0694136	0.0283296	1		-0.793291	0
adonitol/arabitol	151.0614	1.73		Model 3	2.82 (2.39 - 3.32)	2.3037e-35	0.612833	1.03563	0.0834502	0.0179458	1		-0.793291	0
adonitol/arabitol	151.0614	1.73		Model 4	1.16 (0.89 - 1.50)	0.265545	0.612833	0.146247	0.131354	0.00124153	0		-0.793291	0
ADP	426.0228	9.26		Model 1	0.98 (0.95 - 1.02)	0.389009	2.13596	-0.0158977	0.0184553	0.0301354	0		-0.0697352	0.00337655
ADP	426.0228	9.26		Model 2	1.00 (0.96 - 1.04)	0.986726	2.13596	-0.000321507	0.019324	0.0283296	0		-0.0697352	0.00337655
ADP	426.0228	9.26		Model 3	1.00 (0.96 - 1.04)	0.877381	2.13596	0.00312517	0.0202552	0.0179458	0		-0.0697352	0.00337655
ADP	426.0228	9.26		Model 4	0.98 (0.94 - 1.02)	0.419153	2.13596	-0.0166013	0.0205489	0.00124153	0		-0.0697352	0.00337655
alanine	90.0549	7.84	HMDB00161	Model 1	0.69 (0.56 - 0.86)	0.000749003	0.35663	-0.371709	0.110267	0.0301354	1		0.0540772	0.0230901
alanine	90.0549	7.84	HMDB00161	Model 2	0.67 (0.53 - 0.85)	0.000789739	0.35663	-0.397962	0.118569	0.0283296	1		0.0540772	0.0230901
alanine	90.0549	7.84	HMDB00161	Model 3	0.81 (0.63 - 1.04)	0.0978199	0.35663	-0.211471	0.127737	0.0179458	0		0.0540772	0.0230901
alanine	90.0549	7.84	HMDB00161	Model 4	0.85 (0.66 - 1.09)	0.208711	0.35663	-0.160467	0.127646	0.00124153	0		0.0540772	0.0230901
allantoin	159.0512	3.62	HMDB00462	Model 1	2.28 (2.06 - 2.52)	9.32623e-59	1.08962	0.824925	0.0510405	0.0301354	1		-0.581847	1.92248e-160
allantoin	159.0512	3.62	HMDB00462	Model 2	2.08 (1.86 - 2.31)	1.14517e-40	1.08962	0.730458	0.0547056	0.0283296	1		-0.581847	1.92248e-160
allantoin	159.0512	3.62	HMDB00462	Model 3	1.68 (1.50 - 1.87)	1.59044e-20	1.08962	0.517503	0.0557247	0.0179458	1		-0.581847	1.92248e-160
allantoin	159.0512	3.62	HMDB00462	Model 4	1.21 (1.09 - 1.34)	0.000317444	1.08962	0.187547	0.0520873	0.00124153	1		-0.581847	1.92248e-160
allopurinol riboside	269.0879	3.40	HMDB00481	Model 1	1.05 (1.04 - 1.07)	3.4605e-12	4.73464	0.0530999	0.0076319	0.0301354	1		-0.42011	2.06671e-76
allopurinol riboside	269.0879	3.40	HMDB00481	Model 2	1.06 (1.04 - 1.07)	5.1962e-11	4.73464	0.0535819	0.0081615	0.0283296	1		-0.42011	2.06671e-76
allopurinol riboside	269.0879	3.40	HMDB00481	Model 3	1.03 (1.02 - 1.05)	8.6936e-05	4.73464	0.0340251	0.00867008	0.0179458	1		-0.42011	2.06671e-76
allopurinol riboside	269.0879	3.40	HMDB00481	Model 4	1.00 (0.98 - 1.02)	0.935195	4.73464	0.000762136	0.00937319	0.00124153	0		-0.42011	2.06671e-76
alpha-glycerophosphate	171.0064	6.91		Model 1	1.02 (0.98 - 1.06)	0.30754	2.16007	0.0210746	0.0206533	0.0301354	0		0.0721761	0.00241283
alpha-glycerophosphate	171.0064	6.91		Model 2	0.99 (0.95 - 1.03)	0.676753	2.16007	-0.00896853	0.0215125	0.0283296	0		0.0721761	0.00241283
alpha-glycerophosphate	171.0064	6.91		Model 3	0.95 (0.91 - 1.00)	0.0446418	2.16007	-0.0464982	0.0231563	0.0179458	0		0.0721761	0.00241283
alpha-glycerophosphate	171.0064	6.91		Model 4	0.98 (0.93 - 1.02)	0.321646	2.16007	-0.0230429	0.0232502	0.00124153	0		0.0721761	0.00241283
alpha-glycerophosphocholine	258.1099	10.46	HMDB00086	Model 1	1.11 (1.00 - 1.23)	0.0444813	0.767429	0.104496	0.0520001	0.0301354	0		0.00570235	0.810796
alpha-glycerophosphocholine	258.1099	10.46	HMDB00086	Model 2	1.16 (1.05 - 1.29)	0.00532312	0.767429	0.150583	0.0540345	0.0283296	1		0.00570235	0.810796
alpha-glycerophosphocholine	258.1099	10.46	HMDB00086	Model 3	1.15 (1.03 - 1.29)	0.0152338	0.767429	0.139263	0.0573861	0.0179458	1		0.00570235	0.810796
alpha-glycerophosphocholine	258.1099	10.46	HMDB00086	Model 4	1.10 (0.98 - 1.24)	0.0896829	0.767429	0.0991541	0.0584266	0.00124153	0		0.00570235	0.810796
alpha-hydroxybutyrate/beta-hydroxybutyrate/hydroxyisobutyrate	103.0401	3.40		Model 1	1.15 (1.02 - 1.29)	0.0189307	0.661435	0.140308	0.0597844	0.0301354	1		-0.135918	9.88198e-09
alpha-hydroxybutyrate/beta-hydroxybutyrate/hydroxyisobutyrate	103.0401	3.40		Model 2	1.11 (0.99 - 1.26)	0.0801221	0.661435	0.107825	0.0616153	0.0283296	0		-0.135918	9.88198e-09
alpha-hydroxybutyrate/beta-hydroxybutyrate/hydroxyisobutyrate	103.0401	3.40		Model 3	1.21 (1.06 - 1.39)	0.00484986	0.661435	0.193326	0.0686321	0.0179458	1		-0.135918	9.88198e-09
alpha-hydroxybutyrate/beta-hydroxybutyrate/hydroxyisobutyrate	103.0401	3.40		Model 4	1.02 (0.88 - 1.17)	0.823105	0.661435	0.0164959	0.0737895	0.00124153	0		-0.135918	9.88198e-09
alpha-hydroxymetoprolol	284.1853	6.48		Model 1	1.03 (1.02 - 1.04)	7.52957e-09	6.74276	0.0318654	0.00551431	0.0301354	1		-0.20684	1.6541e-18
alpha-hydroxymetoprolol	284.1853	6.48		Model 2	1.02 (1.01 - 1.03)	0.000493291	6.74276	0.0208948	0.00599672	0.0283296	1		-0.20684	1.6541e-18
alpha-hydroxymetoprolol	284.1853	6.48		Model 3	1.01 (0.99 - 1.02)	0.265898	6.74276	0.00692399	0.00622348	0.0179458	0		-0.20684	1.6541e-18
alpha-hydroxymetoprolol	284.1853	6.48		Model 4	1.00 (0.99 - 1.01)	0.773563	6.74276	-0.00180412	0.00627044	0.00124153	0		-0.20684	1.6541e-18
alpha-keto-beta-methylvalerate/alpha-ketoisocaproate	129.0557	3.02		Model 1	0.51 (0.44 - 0.58)	1.24758e-21	0.585492	-0.680488	0.0712253	0.0301354	1		0.3545	2.06191e-53
alpha-keto-beta-methylvalerate/alpha-ketoisocaproate	129.0557	3.02		Model 2	0.54 (0.47 - 0.63)	7.06224e-16	0.585492	-0.608487	0.0754064	0.0283296	1		0.3545	2.06191e-53
alpha-keto-beta-methylvalerate/alpha-ketoisocaproate	129.0557	3.02		Model 3	0.65 (0.55 - 0.77)	5.25276e-07	0.585492	-0.427514	0.0852158	0.0179458	1		0.3545	2.06191e-53
alpha-keto-beta-methylvalerate/alpha-ketoisocaproate	129.0557	3.02		Model 4	0.95 (0.80 - 1.12)	0.552317	0.585492	-0.0510754	0.0859434	0.00124153	0		0.3545	2.06191e-53
alpha-ketoisovalerate	115.0401	3.04		Model 1	0.62 (0.56 - 0.69)	2.00017e-19	0.761569	-0.478487	0.053087	0.0301354	1		0.331043	2.09299e-46
alpha-ketoisovalerate	115.0401	3.04		Model 2	0.65 (0.58 - 0.73)	9.36318e-14	0.761569	-0.43454	0.0583307	0.0283296	1		0.331043	2.09299e-46
alpha-ketoisovalerate	115.0401	3.04		Model 3	0.72 (0.64 - 0.82)	5.63976e-07	0.761569	-0.321635	0.0642863	0.0179458	1		0.331043	2.09299e-46
alpha-ketoisovalerate	115.0401	3.04		Model 4	0.94 (0.83 - 1.06)	0.297514	0.761569	-0.0658388	0.0631984	0.00124153	0		0.331043	2.09299e-46
AMP	346.0564	7.28		Model 1	1.04 (0.99 - 1.10)	0.134955	1.55633	0.0420557	0.0281338	0.0301354	0		-0.167992	1.21892e-12
AMP	346.0564	7.28		Model 2	1.03 (0.97 - 1.09)	0.308646	1.55633	0.0286713	0.0281625	0.0283296	0		-0.167992	1.21892e-12
AMP	346.0564	7.28		Model 3	1.02 (0.96 - 1.09)	0.465887	1.55633	0.0224143	0.0307388	0.0179458	0		-0.167992	1.21892e-12
AMP	346.0564	7.28		Model 4	0.98 (0.93 - 1.04)	0.579258	1.55633	-0.0167153	0.0301466	0.00124153	0		-0.167992	1.21892e-12
anhydroDglucose	161.0455	6.26		Model 1	4.08 (3.54 - 4.71)	5.35596e-83	0.540799	1.40635	0.0728675	0.0301354	1		-0.715049	2.08396e-276
anhydroDglucose	161.0455	6.26		Model 2	3.53 (3.01 - 4.14)	2.9125e-54	0.540799	1.26124	0.0813113	0.0283296	1		-0.715049	2.08396e-276
anhydroDglucose	161.0455	6.26		Model 3	2.43 (2.01 - 2.93)	1.41058e-20	0.540799	0.886762	0.0953555	0.0179458	1		-0.715049	2.08396e-276
anhydroDglucose	161.0455	6.26		Model 4	1.11 (0.88 - 1.40)	0.395524	0.540799	0.1007	0.118521	0.00124153	0		-0.715049	2.08396e-276
anserine	241.1295	10.39	HMDB00194	Model 1	1.08 (1.06 - 1.10)	9.18919e-12	3.52359	0.0767063	0.0112495	0.0301354	1		-0.29622	4.43167e-37
anserine	241.1295	10.39	HMDB00194	Model 2	1.07 (1.04 - 1.09)	6.65002e-08	3.52359	0.0638898	0.0118306	0.0283296	1		-0.29622	4.43167e-37
anserine	241.1295	10.39	HMDB00194	Model 3	1.04 (1.01 - 1.06)	0.00545083	3.52359	0.0344778	0.0124061	0.0179458	1		-0.29622	4.43167e-37
anserine	241.1295	10.39	HMDB00194	Model 4	1.00 (0.97 - 1.02)	0.789878	3.52359	-0.00342849	0.0128664	0.00124153	0		-0.29622	4.43167e-37
arginine	175.1189	9.12	HMDB00517	Model 1	0.90 (0.73 - 1.11)	0.318135	0.371054	-0.105851	0.106031	0.0301354	0		0.0411044	0.084279
arginine	175.1189	9.12	HMDB00517	Model 2	0.82 (0.66 - 1.01)	0.0648699	0.371054	-0.199853	0.108254	0.0283296	0		0.0411044	0.084279
arginine	175.1189	9.12	HMDB00517	Model 3	0.97 (0.78 - 1.22)	0.813162	0.371054	-0.0268961	0.113798	0.0179458	0		0.0411044	0.084279
arginine	175.1189	9.12	HMDB00517	Model 4	1.10 (0.87 - 1.38)	0.42214	0.371054	0.0942288	0.117388	0.00124153	0		0.0411044	0.084279
asparagine	133.0607	7.93	HMDB00168	Model 1	0.86 (0.68 - 1.10)	0.226555	0.335392	-0.149012	0.123223	0.0301354	0		0.0146279	0.53912
asparagine	133.0607	7.93	HMDB00168	Model 2	0.93 (0.73 - 1.18)	0.563104	0.335392	-0.070978	0.122749	0.0283296	0		0.0146279	0.53912
asparagine	133.0607	7.93	HMDB00168	Model 3	1.16 (0.88 - 1.52)	0.286618	0.335392	0.146425	0.137414	0.0179458	0		0.0146279	0.53912
asparagine	133.0607	7.93	HMDB00168	Model 4	0.98 (0.75 - 1.29)	0.901089	0.335392	-0.0171197	0.137744	0.00124153	0		0.0146279	0.53912
aspartate	132.0302	4.85		Model 1	1.09 (0.94 - 1.27)	0.260071	0.530038	0.0862143	0.0765517	0.0301354	0		-0.0168611	0.478998
aspartate	132.0302	4.85		Model 2	1.08 (0.92 - 1.26)	0.341874	0.530038	0.0755305	0.0794666	0.0283296	0		-0.0168611	0.478998
aspartate	132.0302	4.85		Model 3	1.02 (0.87 - 1.20)	0.826042	0.530038	0.0181911	0.0827694	0.0179458	0		-0.0168611	0.478998
aspartate	132.0302	4.85		Model 4	1.00 (0.85 - 1.18)	0.989906	0.530038	0.00104359	0.0824872	0.00124153	0		-0.0168611	0.478998
ATP	505.9885	10.93		Model 1	0.94 (0.90 - 0.97)	0.000298133	2.22785	-0.0661041	0.0182764	0.0301354	1		0.0155085	0.514971
ATP	505.9885	10.93		Model 2	0.96 (0.93 - 1.00)	0.0478349	2.22785	-0.0371858	0.0187918	0.0283296	0		0.0155085	0.514971
ATP	505.9885	10.93		Model 3	0.97 (0.93 - 1.01)	0.11424	2.22785	-0.0317566	0.0201065	0.0179458	0		0.0155085	0.514971
ATP	505.9885	10.93		Model 4	0.98 (0.94 - 1.02)	0.251228	2.22785	-0.0238974	0.020828	0.00124153	0		0.0155085	0.514971
betaine	118.0862	8.95	HMDB00043	Model 1	1.10 (0.87 - 1.41)	0.422101	0.329946	0.0991016	0.123448	0.0301354	0		-0.0209435	0.379213
betaine	118.0862	8.95	HMDB00043	Model 2	1.17 (0.92 - 1.48)	0.209257	0.329946	0.154258	0.122855	0.0283296	0		-0.0209435	0.379213
betaine	118.0862	8.95	HMDB00043	Model 3	1.00 (0.77 - 1.30)	0.999098	0.329946	-0.000149648	0.132321	0.0179458	0		-0.0209435	0.379213
betaine	118.0862	8.95	HMDB00043	Model 4	1.04 (0.80 - 1.34)	0.781014	0.329946	0.0364033	0.130949	0.00124153	0		-0.0209435	0.379213
bilirubin	585.2696	1.77	HMDB00054	Model 1	0.80 (0.74 - 0.85)	6.67195e-12	0.960081	-0.229211	0.0333908	0.0301354	1		0.266314	4.8732e-30
bilirubin	585.2696	1.77	HMDB00054	Model 2	0.84 (0.78 - 0.90)	1.84034e-06	0.960081	-0.178291	0.037376	0.0283296	1		0.266314	4.8732e-30
bilirubin	585.2696	1.77	HMDB00054	Model 3	0.87 (0.81 - 0.95)	0.000904715	0.960081	-0.136095	0.0410098	0.0179458	1		0.266314	4.8732e-30
bilirubin	585.2696	1.77	HMDB00054	Model 4	0.92 (0.85 - 1.01)	0.0722161	0.960081	-0.0791084	0.044004	0.00124153	0		0.266314	4.8732e-30
biliverdin	583.2546	2.05	HMDB01008	Model 1	0.59 (0.52 - 0.66)	8.45471e-21	0.737532	-0.534736	0.0571677	0.0301354	1		0.301448	2.11598e-38
biliverdin	583.2546	2.05	HMDB01008	Model 2	0.68 (0.61 - 0.77)	1.96862e-10	0.737532	-0.381133	0.0598911	0.0283296	1		0.301448	2.11598e-38
biliverdin	583.2546	2.05	HMDB01008	Model 3	0.78 (0.69 - 0.88)	9.41789e-05	0.737532	-0.249858	0.0639822	0.0179458	1		0.301448	2.11598e-38
biliverdin	583.2546	2.05	HMDB01008	Model 4	0.92 (0.81 - 1.05)	0.21625	0.737532	-0.0794577	0.064257	0.00124153	0		0.301448	2.11598e-38
butyrobetaine	146.1175	8.68	HMDB01161	Model 1	3.87 (3.05 - 4.90)	4.09404e-29	0.384603	1.35219	0.120736	0.0301354	1		-0.430689	1.25054e-80
butyrobetaine	146.1175	8.68	HMDB01161	Model 2	4.69 (3.65 - 6.03)	2.49116e-33	0.384603	1.54546	0.128475	0.0283296	1		-0.430689	1.25054e-80
butyrobetaine	146.1175	8.68	HMDB01161	Model 3	3.08 (2.29 - 4.14)	9.185e-14	0.384603	1.12434	0.150876	0.0179458	1		-0.430689	1.25054e-80
butyrobetaine	146.1175	8.68	HMDB01161	Model 4	1.06 (0.77 - 1.45)	0.718866	0.384603	0.0579655	0.161027	0.00124153	0		-0.430689	1.25054e-80
C10 carnitine	316.2477	7.15	HMDB00651	Model 1	1.22 (1.12 - 1.33)	5.64242e-06	0.899202	0.198175	0.043657	0.0301354	1		-0.303837	5.16163e-39
C10 carnitine	316.2477	7.15	HMDB00651	Model 2	1.17 (1.07 - 1.28)	0.000402738	0.899202	0.15805	0.0446685	0.0283296	1		-0.303837	5.16163e-39
C10 carnitine	316.2477	7.15	HMDB00651	Model 3	1.14 (1.03 - 1.25)	0.00930751	0.899202	0.127439	0.0490049	0.0179458	1		-0.303837	5.16163e-39
C10 carnitine	316.2477	7.15	HMDB00651	Model 4	0.90 (0.82 - 1.00)	0.0545763	0.899202	-0.0998932	0.0519672	0.00124153	0		-0.303837	5.16163e-39
C10:2 carnitine	312.2165	7.25	HMDB13325	Model 1	1.75 (1.60 - 1.91)	6.66494e-35	0.898789	0.559094	0.0453635	0.0301354	1		-0.550258	2.92532e-140
C10:2 carnitine	312.2165	7.25	HMDB13325	Model 2	1.63 (1.48 - 1.79)	1.09158e-24	0.898789	0.488321	0.0476048	0.0283296	1		-0.550258	2.92532e-140
C10:2 carnitine	312.2165	7.25	HMDB13325	Model 3	1.41 (1.28 - 1.56)	2.23383e-11	0.898789	0.34549	0.0516439	0.0179458	1		-0.550258	2.92532e-140
C10:2 carnitine	312.2165	7.25	HMDB13325	Model 4	0.97 (0.86 - 1.09)	0.58865	0.898789	-0.0323517	0.0598227	0.00124153	0		-0.550258	2.92532e-140
C12 carnitine	344.2791	6.97	HMDB02250	Model 1	1.17 (1.06 - 1.30)	0.00190352	0.785702	0.160045	0.0515461	0.0301354	1		-0.248334	3.24815e-26
C12 carnitine	344.2791	6.97	HMDB02250	Model 2	1.16 (1.04 - 1.28)	0.00632529	0.785702	0.144409	0.0528889	0.0283296	1		-0.248334	3.24815e-26
C12 carnitine	344.2791	6.97	HMDB02250	Model 3	1.15 (1.03 - 1.29)	0.0160549	0.785702	0.138378	0.0574741	0.0179458	1		-0.248334	3.24815e-26
C12 carnitine	344.2791	6.97	HMDB02250	Model 4	0.90 (0.80 - 1.00)	0.0572294	0.785702	-0.110872	0.058306	0.00124153	0		-0.248334	3.24815e-26
C12:1 carnitine	342.2634	7.00	HMDB13326	Model 1	1.33 (1.20 - 1.49)	1.52376e-07	0.763907	0.288067	0.0548733	0.0301354	1		-0.339298	8.38815e-49
C12:1 carnitine	342.2634	7.00	HMDB13326	Model 2	1.28 (1.14 - 1.43)	1.83508e-05	0.763907	0.243776	0.0569029	0.0283296	1		-0.339298	8.38815e-49
C12:1 carnitine	342.2634	7.00	HMDB13326	Model 3	1.25 (1.11 - 1.42)	0.000257053	0.763907	0.227033	0.0621136	0.0179458	1		-0.339298	8.38815e-49
C12:1 carnitine	342.2634	7.00	HMDB13326	Model 4	0.89 (0.78 - 1.01)	0.0698337	0.763907	-0.117749	0.0649475	0.00124153	0		-0.339298	8.38815e-49
C14 carnitine	372.3104	6.84	HMDB05066	Model 1	0.90 (0.79 - 1.03)	0.122715	0.647052	-0.102252	0.066248	0.0301354	0		-0.0714686	0.0026624
C14 carnitine	372.3104	6.84	HMDB05066	Model 2	0.90 (0.79 - 1.03)	0.137974	0.647052	-0.0999472	0.0673782	0.0283296	0		-0.0714686	0.0026624
C14 carnitine	372.3104	6.84	HMDB05066	Model 3	0.94 (0.81 - 1.08)	0.366212	0.647052	-0.0654141	0.0723935	0.0179458	0		-0.0714686	0.0026624
C14 carnitine	372.3104	6.84	HMDB05066	Model 4	0.82 (0.71 - 0.94)	0.00487808	0.647052	-0.199418	0.0708416	0.00124153	0		-0.0714686	0.0026624
C14:0 CE	619.5403	11.87	HMDB06725	Model 1	0.80 (0.75 - 0.85)	6.36764e-11	1.04431	-0.226029	0.0345883	0.0301354	1		0.250678	1.07185e-26
C14:0 CE	619.5403	11.87	HMDB06725	Model 2	0.85 (0.78 - 0.91)	9.60376e-06	1.04431	-0.168229	0.0380101	0.0283296	1		0.250678	1.07185e-26
C14:0 CE	619.5403	11.87	HMDB06725	Model 3	0.96 (0.89 - 1.04)	0.307792	1.04431	-0.0412785	0.0404744	0.0179458	0		0.250678	1.07185e-26
C14:0 CE	619.5403	11.87	HMDB06725	Model 4	1.00 (0.92 - 1.08)	0.991081	1.04431	-0.000465435	0.0416352	0.00124153	0		0.250678	1.07185e-26
C14:0 LPC	468.3086	4.7	HMDB10379	Model 1	0.75 (0.67 - 0.84)	6.75111e-07	0.746067	-0.287108	0.0577868	0.0301354	1		0.214281	8.87857e-20
C14:0 LPC	468.3086	4.7	HMDB10379	Model 2	0.81 (0.72 - 0.91)	0.000430647	0.746067	-0.207815	0.059029	0.0283296	1		0.214281	8.87857e-20
C14:0 LPC	468.3086	4.7	HMDB10379	Model 3	0.95 (0.84 - 1.07)	0.367495	0.746067	-0.0541565	0.0600955	0.0179458	0		0.214281	8.87857e-20
C14:0 LPC	468.3086	4.7	HMDB10379	Model 4	1.01 (0.89 - 1.13)	0.914664	0.746067	0.00651565	0.0608046	0.00124153	0		0.214281	8.87857e-20
C14:0 SM	675.5413	8.27	HMDB12097	Model 1	0.82 (0.69 - 0.97)	0.0243392	0.507484	-0.196157	0.0871137	0.0301354	1		0.109169	4.28846e-06
C14:0 SM	675.5413	8.27	HMDB12097	Model 2	0.92 (0.77 - 1.10)	0.348611	0.507484	-0.0849846	0.0906708	0.0283296	0		0.109169	4.28846e-06
C14:0 SM	675.5413	8.27	HMDB12097	Model 3	1.02 (0.85 - 1.23)	0.842753	0.507484	0.0187437	0.0944871	0.0179458	0		0.109169	4.28846e-06
C14:0 SM	675.5413	8.27	HMDB12097	Model 4	1.06 (0.88 - 1.28)	0.548945	0.507484	0.0582114	0.0971255	0.00124153	0		0.109169	4.28846e-06
C14:1 carnitine	370.2947	6.84	HMDB02014	Model 1	1.08 (0.98 - 1.19)	0.109794	0.844144	0.0794237	0.0496671	0.0301354	0		-0.189168	1.1092e-15
C14:1 carnitine	370.2947	6.84	HMDB02014	Model 2	1.05 (0.96 - 1.16)	0.294103	0.844144	0.0524738	0.0500149	0.0283296	0		-0.189168	1.1092e-15
C14:1 carnitine	370.2947	6.84	HMDB02014	Model 3	1.08 (0.97 - 1.20)	0.161313	0.844144	0.0752009	0.0536892	0.0179458	0		-0.189168	1.1092e-15
C14:1 carnitine	370.2947	6.84	HMDB02014	Model 4	0.91 (0.82 - 1.01)	0.088246	0.844144	-0.0914675	0.0536554	0.00124153	0		-0.189168	1.1092e-15
C14:2 carnitine	368.2790	6.88	HMDB13331	Model 1	1.25 (1.14 - 1.38)	6.33972e-06	0.827455	0.22409	0.0496354	0.0301354	1		-0.284346	3.51642e-34
C14:2 carnitine	368.2790	6.88	HMDB13331	Model 2	1.21 (1.10 - 1.33)	0.000161825	0.827455	0.18913	0.0501381	0.0283296	1		-0.284346	3.51642e-34
C14:2 carnitine	368.2790	6.88	HMDB13331	Model 3	1.19 (1.07 - 1.32)	0.00151677	0.827455	0.17188	0.0541958	0.0179458	1		-0.284346	3.51642e-34
C14:2 carnitine	368.2790	6.88	HMDB13331	Model 4	0.95 (0.86 - 1.06)	0.387587	0.827455	-0.0472982	0.0547432	0.00124153	0		-0.284346	3.51642e-34
C16 carnitine	400.3416	6.74	HMDB00222	Model 1	0.99 (0.81 - 1.21)	0.916441	0.421757	-0.0107841	0.102787	0.0301354	0		-0.0660983	0.00546968
C16 carnitine	400.3416	6.74	HMDB00222	Model 2	1.03 (0.84 - 1.26)	0.798864	0.421757	0.0268746	0.105466	0.0283296	0		-0.0660983	0.00546968
C16 carnitine	400.3416	6.74	HMDB00222	Model 3	0.96 (0.77 - 1.19)	0.692589	0.421757	-0.0436948	0.110523	0.0179458	0		-0.0660983	0.00546968
C16 carnitine	400.3416	6.74	HMDB00222	Model 4	0.79 (0.64 - 0.98)	0.0302143	0.421757	-0.2329	0.107462	0.00124153	0		-0.0660983	0.00546968
C16:0 CE	647.572	12.29	HMDB00885	Model 1	0.67 (0.52 - 0.88)	0.00352998	0.283194	-0.393199	0.134779	0.0301354	1		0.136412	8.72726e-09
C16:0 CE	647.572	12.29	HMDB00885	Model 2	0.82 (0.62 - 1.09)	0.181586	0.283194	-0.192953	0.144438	0.0283296	0		0.136412	8.72726e-09
C16:0 CE	647.572	12.29	HMDB00885	Model 3	1.15 (0.84 - 1.57)	0.388622	0.283194	0.137467	0.159452	0.0179458	0		0.136412	8.72726e-09
C16:0 CE	647.572	12.29	HMDB00885	Model 4	1.26 (0.91 - 1.74)	0.165421	0.283194	0.229351	0.165349	0.00124153	0		0.136412	8.72726e-09
C16:0 Ceramide (d18:1)	538.5195	8.89	HMDB04949	Model 1	1.73 (1.46 - 2.04)	2.58472e-10	0.474433	0.545234	0.0862461	0.0301354	1		-0.151184	1.72792e-10
C16:0 Ceramide (d18:1)	538.5195	8.89	HMDB04949	Model 2	1.65 (1.39 - 1.96)	1.80047e-08	0.474433	0.499641	0.0887437	0.0283296	1		-0.151184	1.72792e-10
C16:0 Ceramide (d18:1)	538.5195	8.89	HMDB04949	Model 3	1.24 (1.02 - 1.50)	0.0287046	0.474433	0.212469	0.0971279	0.0179458	0		-0.151184	1.72792e-10
C16:0 Ceramide (d18:1)	538.5195	8.89	HMDB04949	Model 4	1.20 (0.99 - 1.45)	0.0607771	0.474433	0.182349	0.097247	0.00124153	0		-0.151184	1.72792e-10
C16:0 LPC	496.3396	5.28	HMDB10382	Model 1	1.18 (1.01 - 1.39)	0.0387097	0.50317	0.169629	0.0820552	0.0301354	0		0.0862541	0.000285742
C16:0 LPC	496.3396	5.28	HMDB10382	Model 2	1.25 (1.06 - 1.48)	0.00940759	0.50317	0.224219	0.086342	0.0283296	1		0.0862541	0.000285742
C16:0 LPC	496.3396	5.28	HMDB10382	Model 3	1.24 (1.04 - 1.49)	0.0175089	0.50317	0.216953	0.0913162	0.0179458	1		0.0862541	0.000285742
C16:0 LPC	496.3396	5.28	HMDB10382	Model 4	1.21 (1.01 - 1.45)	0.0415251	0.50317	0.188535	0.0924986	0.00124153	0		0.0862541	0.000285742
C16:0 LPE	454.2922	5.29	HMDB11503	Model 1	1.64 (1.43 - 1.87)	4.07334e-13	0.582978	0.493873	0.0680913	0.0301354	1		-0.193597	2.29859e-16
C16:0 LPE	454.2922	5.29	HMDB11503	Model 2	1.48 (1.28 - 1.70)	6.75006e-08	0.582978	0.391355	0.072504	0.0283296	1		-0.193597	2.29859e-16
C16:0 LPE	454.2922	5.29	HMDB11503	Model 3	1.24 (1.07 - 1.44)	0.00540396	0.582978	0.215165	0.0773442	0.0179458	1		-0.193597	2.29859e-16
C16:0 LPE	454.2922	5.29	HMDB11503	Model 4	1.03 (0.88 - 1.21)	0.672215	0.582978	0.0338368	0.0799715	0.00124153	0		-0.193597	2.29859e-16
C16:0 SM	703.5724	8.77	HMDB10169	Model 1	1.35 (1.08 - 1.69)	0.00947412	0.373467	0.299201	0.115323	0.0301354	1		-0.0274957	0.248276
C16:0 SM	703.5724	8.77	HMDB10169	Model 2	1.41 (1.11 - 1.79)	0.00542597	0.373467	0.340045	0.122292	0.0283296	1		-0.0274957	0.248276
C16:0 SM	703.5724	8.77	HMDB10169	Model 3	1.31 (1.02 - 1.67)	0.0329012	0.373467	0.268272	0.125755	0.0179458	0		-0.0274957	0.248276
C16:0 SM	703.5724	8.77	HMDB10169	Model 4	1.25 (0.98 - 1.60)	0.0736569	0.373467	0.224997	0.125785	0.00124153	0		-0.0274957	0.248276
C16:1 CE	645.5562	11.97	HMDB00658	Model 1	0.58 (0.49 - 0.68)	4.2728e-11	0.452262	-0.549645	0.0833516	0.0301354	1		0.180327	2.29015e-14
C16:1 CE	645.5562	11.97	HMDB00658	Model 2	0.65 (0.54 - 0.77)	7.25121e-07	0.452262	-0.435255	0.0878502	0.0283296	1		0.180327	2.29015e-14
C16:1 CE	645.5562	11.97	HMDB00658	Model 3	0.91 (0.74 - 1.10)	0.327798	0.452262	-0.0983195	0.100474	0.0179458	0		0.180327	2.29015e-14
C16:1 CE	645.5562	11.97	HMDB00658	Model 4	1.04 (0.85 - 1.27)	0.717068	0.452262	0.0367888	0.10152	0.00124153	0		0.180327	2.29015e-14
C16:1 LPC	494.3242	4.88	HMDB10383	Model 1	0.87 (0.75 - 1.01)	0.0755956	0.572204	-0.134451	0.0756689	0.0301354	0		0.087284	0.000241248
C16:1 LPC	494.3242	4.88	HMDB10383	Model 2	0.89 (0.76 - 1.04)	0.129808	0.572204	-0.117219	0.0773798	0.0283296	0		0.087284	0.000241248
C16:1 LPC	494.3242	4.88	HMDB10383	Model 3	1.05 (0.90 - 1.23)	0.551769	0.572204	0.0479133	0.0805114	0.0179458	0		0.087284	0.000241248
C16:1 LPC	494.3242	4.88	HMDB10383	Model 4	1.05 (0.90 - 1.24)	0.519786	0.572204	0.0526825	0.0818465	0.00124153	0		0.087284	0.000241248
C16:1 LPC plasmalogen	480.3445	7.65	HMDB10407	Model 1	1.19 (1.00 - 1.41)	0.0439612	0.474457	0.172791	0.0857753	0.0301354	0		0.0291001	0.221729
C16:1 LPC plasmalogen	480.3445	7.65	HMDB10407	Model 2	1.25 (1.05 - 1.49)	0.0111982	0.474457	0.224268	0.0884181	0.0283296	1		0.0291001	0.221729
C16:1 LPC plasmalogen	480.3445	7.65	HMDB10407	Model 3	1.34 (1.11 - 1.61)	0.00230508	0.474457	0.290462	0.0953016	0.0179458	1		0.0291001	0.221729
C16:1 LPC plasmalogen	480.3445	7.65	HMDB10407	Model 4	1.14 (0.95 - 1.37)	0.169438	0.474457	0.128705	0.093671	0.00124153	0		0.0291001	0.221729
C16:1 MAG	339.25	5.37	HMDB11565	Model 1	0.94 (0.68 - 1.28)	0.679396	0.235932	-0.0666563	0.161283	0.0301354	0		-0.0221701	0.351925
C16:1 MAG	339.25	5.37	HMDB11565	Model 2	0.88 (0.63 - 1.23)	0.455728	0.235932	-0.125391	0.168107	0.0283296	0		-0.0221701	0.351925
C16:1 MAG	339.25	5.37	HMDB11565	Model 3	0.71 (0.49 - 1.01)	0.0579227	0.235932	-0.348283	0.183666	0.0179458	0		-0.0221701	0.351925
C16:1 MAG	339.25	5.37	HMDB11565	Model 4	0.73 (0.50 - 1.05)	0.0865345	0.235932	-0.320205	0.186821	0.00124153	0		-0.0221701	0.351925
C16:1 SM	701.5573	8.42		Model 1	1.19 (0.97 - 1.46)	0.0991857	0.441968	0.173552	0.105258	0.0301354	0		-0.0646877	0.00655634
C16:1 SM	701.5573	8.42		Model 2	1.25 (1.00 - 1.55)	0.0493106	0.441968	0.219855	0.111835	0.0283296	0		-0.0646877	0.00655634
C16:1 SM	701.5573	8.42		Model 3	1.23 (0.99 - 1.54)	0.0637836	0.441968	0.2104	0.113503	0.0179458	0		-0.0646877	0.00655634
C16:1 SM	701.5573	8.42		Model 4	1.18 (0.94 - 1.47)	0.151798	0.441968	0.162973	0.113712	0.00124153	0		-0.0646877	0.00655634
C18 carnitine	428.3729	6.63	HMDB00848	Model 1	1.11 (0.98 - 1.27)	0.103161	0.666428	0.107074	0.0657008	0.0301354	0		-0.0110595	0.64242
C18 carnitine	428.3729	6.63	HMDB00848	Model 2	1.10 (0.96 - 1.25)	0.181116	0.666428	0.0918331	0.0686691	0.0283296	0		-0.0110595	0.64242
C18 carnitine	428.3729	6.63	HMDB00848	Model 3	0.95 (0.83 - 1.09)	0.502258	0.666428	-0.0461267	0.0687493	0.0179458	0		-0.0110595	0.64242
C18 carnitine	428.3729	6.63	HMDB00848	Model 4	0.94 (0.82 - 1.07)	0.338119	0.666428	-0.0649398	0.0677947	0.00124153	0		-0.0110595	0.64242
C18:0 CE	675.6026	12.76	HMDB10368	Model 1	0.68 (0.56 - 0.82)	4.79398e-05	0.400828	-0.391303	0.0962508	0.0301354	1		0.143643	1.34524e-09
C18:0 CE	675.6026	12.76	HMDB10368	Model 2	0.82 (0.67 - 1.00)	0.0502027	0.400828	-0.199409	0.101831	0.0283296	0		0.143643	1.34524e-09
C18:0 CE	675.6026	12.76	HMDB10368	Model 3	0.95 (0.77 - 1.16)	0.593	0.400828	-0.0563477	0.105422	0.0179458	0		0.143643	1.34524e-09
C18:0 CE	675.6026	12.76	HMDB10368	Model 4	1.04 (0.84 - 1.29)	0.706769	0.400828	0.041144	0.109368	0.00124153	0		0.143643	1.34524e-09
C18:0 LPC	524.3712	5.92	HMDB10384	Model 1	1.11 (0.95 - 1.29)	0.18252	0.534443	0.103693	0.0777872	0.0301354	0		0.0745529	0.00172293
C18:0 LPC	524.3712	5.92	HMDB10384	Model 2	1.22 (1.04 - 1.43)	0.014287	0.534443	0.200194	0.0817128	0.0283296	1		0.0745529	0.00172293
C18:0 LPC	524.3712	5.92	HMDB10384	Model 3	1.28 (1.08 - 1.52)	0.00514166	0.534443	0.246135	0.0879676	0.0179458	1		0.0745529	0.00172293
C18:0 LPC	524.3712	5.92	HMDB10384	Model 4	1.25 (1.05 - 1.49)	0.0108516	0.534443	0.223753	0.0878344	0.00124153	0		0.0745529	0.00172293
C18:0 LPE	482.324	5.94	HMDB11130	Model 1	1.62 (1.41 - 1.87)	1.84356e-11	0.547963	0.485064	0.0722047	0.0301354	1		-0.187433	2.03335e-15
C18:0 LPE	482.324	5.94	HMDB11130	Model 2	1.54 (1.32 - 1.79)	2.01959e-08	0.547963	0.431523	0.0769161	0.0283296	1		-0.187433	2.03335e-15
C18:0 LPE	482.324	5.94	HMDB11130	Model 3	1.26 (1.07 - 1.47)	0.00576794	0.547963	0.227235	0.082311	0.0179458	1		-0.187433	2.03335e-15
C18:0 LPE	482.324	5.94	HMDB11130	Model 4	1.12 (0.95 - 1.33)	0.17426	0.547963	0.116233	0.0855508	0.00124153	0		-0.187433	2.03335e-15
C18:0 MAG	381.2968	6.38	HMDB11131	Model 1	0.80 (0.62 - 1.03)	0.0845319	0.28062	-0.222376	0.128916	0.0301354	0		-0.0335461	0.158914
C18:0 MAG	381.2968	6.38	HMDB11131	Model 2	0.79 (0.60 - 1.05)	0.107155	0.28062	-0.232102	0.144063	0.0283296	0		-0.0335461	0.158914
C18:0 MAG	381.2968	6.38	HMDB11131	Model 3	0.70 (0.52 - 0.94)	0.0179143	0.28062	-0.355533	0.15018	0.0179458	1		-0.0335461	0.158914
C18:0 MAG	381.2968	6.38	HMDB11131	Model 4	0.68 (0.50 - 0.91)	0.00968421	0.28062	-0.391933	0.151506	0.00124153	0		-0.0335461	0.158914
C18:0 SM	731.6039	9.23	HMDB01348	Model 1	0.81 (0.68 - 0.97)	0.0250845	0.449848	-0.208019	0.0928615	0.0301354	1		0.0838755	0.000419519
C18:0 SM	731.6039	9.23	HMDB01348	Model 2	0.90 (0.74 - 1.09)	0.272258	0.449848	-0.105993	0.0965434	0.0283296	0		0.0838755	0.000419519
C18:0 SM	731.6039	9.23	HMDB01348	Model 3	0.98 (0.80 - 1.20)	0.847434	0.449848	-0.0199401	0.103642	0.0179458	0		0.0838755	0.000419519
C18:0 SM	731.6039	9.23	HMDB01348	Model 4	1.12 (0.91 - 1.38)	0.278025	0.449848	0.114256	0.105327	0.00124153	0		0.0838755	0.000419519
C18:1 carnitine	426.3572	6.65	HMDB05065	Model 1	1.06 (0.91 - 1.24)	0.424724	0.548715	0.0620441	0.0777249	0.0301354	0		-0.0540301	0.0232102
C18:1 carnitine	426.3572	6.65	HMDB05065	Model 2	1.02 (0.87 - 1.19)	0.786398	0.548715	0.0214588	0.0791865	0.0283296	0		-0.0540301	0.0232102
C18:1 carnitine	426.3572	6.65	HMDB05065	Model 3	0.99 (0.84 - 1.16)	0.876172	0.548715	-0.0128722	0.0826075	0.0179458	0		-0.0540301	0.0232102
C18:1 carnitine	426.3572	6.65	HMDB05065	Model 4	0.87 (0.74 - 1.03)	0.10069	0.548715	-0.136521	0.0831674	0.00124153	0		-0.0540301	0.0232102
C18:1 CE	673.5866	12.4	HMDB00918	Model 1	0.58 (0.47 - 0.71)	2.33019e-07	0.340703	-0.550691	0.106499	0.0301354	1		0.193268	2.58772e-16
C18:1 CE	673.5866	12.4	HMDB00918	Model 2	0.68 (0.54 - 0.85)	0.000719507	0.340703	-0.389725	0.115234	0.0283296	1		0.193268	2.58772e-16
C18:1 CE	673.5866	12.4	HMDB00918	Model 3	0.97 (0.76 - 1.25)	0.827871	0.340703	-0.028032	0.128922	0.0179458	0		0.193268	2.58772e-16
C18:1 CE	673.5866	12.4	HMDB00918	Model 4	1.07 (0.82 - 1.40)	0.617277	0.340703	0.0680536	0.136185	0.00124153	0		0.193268	2.58772e-16
C18:1 LPC	522.3556	5.48	HMDB02815	Model 1	1.21 (1.04 - 1.41)	0.0148593	0.53035	0.188456	0.0773697	0.0301354	1		-6.86472e-05	0.997701
C18:1 LPC	522.3556	5.48	HMDB02815	Model 2	1.16 (0.99 - 1.37)	0.0690208	0.53035	0.151955	0.0835705	0.0283296	0		-6.86472e-05	0.997701
C18:1 LPC	522.3556	5.48	HMDB02815	Model 3	1.24 (1.04 - 1.47)	0.0157549	0.53035	0.211936	0.0877749	0.0179458	1		-6.86472e-05	0.997701
C18:1 LPC	522.3556	5.48	HMDB02815	Model 4	1.15 (0.97 - 1.38)	0.111279	0.53035	0.143812	0.0903075	0.00124153	0		-6.86472e-05	0.997701
C18:1 LPC plasmalogen-A	508.3756	7.85	HMDB13122	Model 1	1.65 (1.41 - 1.93)	8.67111e-10	0.472487	0.500084	0.0815514	0.0301354	1		-0.145054	9.23654e-10
C18:1 LPC plasmalogen-A	508.3756	7.85	HMDB13122	Model 2	1.72 (1.45 - 2.03)	1.8454e-10	0.472487	0.539973	0.0847192	0.0283296	1		-0.145054	9.23654e-10
C18:1 LPC plasmalogen-A	508.3756	7.85	HMDB13122	Model 3	1.53 (1.27 - 1.83)	5.32975e-06	0.472487	0.423037	0.0929471	0.0179458	1		-0.145054	9.23654e-10
C18:1 LPC plasmalogen-A	508.3756	7.85	HMDB13122	Model 4	1.24 (1.03 - 1.49)	0.0220986	0.472487	0.214118	0.0935558	0.00124153	0		-0.145054	9.23654e-10
C18:1 LPC plasmalogen-B	508.3760	7.52	HMDB13122	Model 1	1.05 (0.93 - 1.18)	0.415949	0.699479	0.0485736	0.0597116	0.0301354	0		0.0758737	0.00142303
C18:1 LPC plasmalogen-B	508.3760	7.52	HMDB13122	Model 2	1.05 (0.92 - 1.19)	0.46064	0.699479	0.047533	0.0644258	0.0283296	0		0.0758737	0.00142303
C18:1 LPC plasmalogen-B	508.3760	7.52	HMDB13122	Model 3	1.05 (0.92 - 1.20)	0.431839	0.699479	0.0531027	0.0675564	0.0179458	0		0.0758737	0.00142303
C18:1 LPC plasmalogen-B	508.3760	7.52	HMDB13122	Model 4	1.02 (0.90 - 1.16)	0.763197	0.699479	0.0199894	0.0663469	0.00124153	0		0.0758737	0.00142303
C18:1 LPE	480.3085	5.49	HMDB11506	Model 1	1.38 (1.23 - 1.56)	1.02766e-07	0.633623	0.325654	0.0611929	0.0301354	1		-0.201491	1.26522e-17
C18:1 LPE	480.3085	5.49	HMDB11506	Model 2	1.18 (1.03 - 1.35)	0.018878	0.633623	0.161644	0.0688454	0.0283296	1		-0.201491	1.26522e-17
C18:1 LPE	480.3085	5.49	HMDB11506	Model 3	1.17 (1.01 - 1.35)	0.0331574	0.633623	0.156362	0.0734035	0.0179458	0		-0.201491	1.26522e-17
C18:1 LPE	480.3085	5.49	HMDB11506	Model 4	1.03 (0.89 - 1.20)	0.710098	0.633623	0.0284738	0.0765994	0.00124153	0		-0.201491	1.26522e-17
C18:1 SM	729.5883	8.93	HMDB12101	Model 1	0.89 (0.75 - 1.05)	0.16127	0.522462	-0.119972	0.0856445	0.0301354	0		-0.000122691	0.99589
C18:1 SM	729.5883	8.93	HMDB12101	Model 2	0.91 (0.76 - 1.09)	0.317692	0.522462	-0.0908497	0.0909214	0.0283296	0		-0.000122691	0.99589
C18:1 SM	729.5883	8.93	HMDB12101	Model 3	0.97 (0.81 - 1.17)	0.785727	0.522462	-0.025867	0.0951473	0.0179458	0		-0.000122691	0.99589
C18:1 SM	729.5883	8.93	HMDB12101	Model 4	1.01 (0.84 - 1.22)	0.888698	0.522462	0.0134022	0.0957631	0.00124153	0		-0.000122691	0.99589
C18:2 carnitine	424.3415	6.71	HMDB06469	Model 1	1.00 (0.88 - 1.13)	0.977968	0.679823	-0.00175286	0.0634702	0.0301354	0		-0.0262536	0.2703
C18:2 carnitine	424.3415	6.71	HMDB06469	Model 2	1.01 (0.89 - 1.15)	0.849062	0.679823	0.0122951	0.0646038	0.0283296	0		-0.0262536	0.2703
C18:2 carnitine	424.3415	6.71	HMDB06469	Model 3	1.02 (0.89 - 1.16)	0.793706	0.679823	0.0177206	0.067765	0.0179458	0		-0.0262536	0.2703
C18:2 carnitine	424.3415	6.71	HMDB06469	Model 4	0.94 (0.83 - 1.08)	0.390919	0.679823	-0.0566512	0.0660308	0.00124153	0		-0.0262536	0.2703
C18:2 CE	671.5717	12.04	HMDB00610	Model 1	0.56 (0.45 - 0.71)	9.27735e-07	0.31539	-0.575847	0.117367	0.0301354	1		0.198246	4.23001e-17
C18:2 CE	671.5717	12.04	HMDB00610	Model 2	0.64 (0.50 - 0.83)	0.000558918	0.31539	-0.438916	0.127192	0.0283296	1		0.198246	4.23001e-17
C18:2 CE	671.5717	12.04	HMDB00610	Model 3	0.89 (0.68 - 1.17)	0.417933	0.31539	-0.112908	0.139391	0.0179458	0		0.198246	4.23001e-17
C18:2 CE	671.5717	12.04	HMDB00610	Model 4	1.02 (0.77 - 1.36)	0.892968	0.31539	0.0196413	0.145978	0.00124153	0		0.198246	4.23001e-17
C18:2 LPC	520.3399	5.09	HMDB10386	Model 1	0.87 (0.77 - 0.99)	0.0397283	0.637107	-0.134103	0.0652073	0.0301354	0		0.116936	8.38762e-07
C18:2 LPC	520.3399	5.09	HMDB10386	Model 2	0.88 (0.76 - 1.00)	0.0570606	0.637107	-0.133464	0.0701392	0.0283296	0		0.116936	8.38762e-07
C18:2 LPC	520.3399	5.09	HMDB10386	Model 3	1.01 (0.87 - 1.17)	0.908487	0.637107	0.00851073	0.0740403	0.0179458	0		0.116936	8.38762e-07
C18:2 LPC	520.3399	5.09	HMDB10386	Model 4	1.02 (0.88 - 1.17)	0.834809	0.637107	0.0154084	0.0738881	0.00124153	0		0.116936	8.38762e-07
C18:2 LPE	478.2928	5.11	HMDB11507	Model 1	0.96 (0.86 - 1.08)	0.519115	0.711633	-0.037693	0.058465	0.0301354	0		-0.00118219	0.960417
C18:2 LPE	478.2928	5.11	HMDB11507	Model 2	0.88 (0.78 - 1.00)	0.0431001	0.711633	-0.123212	0.0609136	0.0283296	0		-0.00118219	0.960417
C18:2 LPE	478.2928	5.11	HMDB11507	Model 3	0.97 (0.85 - 1.11)	0.65	0.711633	-0.0301713	0.0664914	0.0179458	0		-0.00118219	0.960417
C18:2 LPE	478.2928	5.11	HMDB11507	Model 4	0.94 (0.83 - 1.07)	0.374952	0.711633	-0.0589547	0.0664477	0.00124153	0		-0.00118219	0.960417
C18:3 CE	669.5562	11.79	HMDB10370	Model 1	0.59 (0.52 - 0.67)	2.5307e-15	0.549123	-0.527541	0.0666752	0.0301354	1		0.245913	1.0084e-25
C18:3 CE	669.5562	11.79	HMDB10370	Model 2	0.64 (0.56 - 0.74)	2.86759e-10	0.549123	-0.445287	0.0706158	0.0283296	1		0.245913	1.0084e-25
C18:3 CE	669.5562	11.79	HMDB10370	Model 3	0.85 (0.73 - 0.98)	0.031048	0.549123	-0.167857	0.0778393	0.0179458	0		0.245913	1.0084e-25
C18:3 CE	669.5562	11.79	HMDB10370	Model 4	1.00 (0.85 - 1.17)	0.977157	0.549123	-0.00230652	0.0805524	0.00124153	0		0.245913	1.0084e-25
C18:3 LPC	518.3219	5.14	HMDB10387	Model 1	1.08 (0.95 - 1.23)	0.242439	0.625894	0.0780661	0.0667853	0.0301354	0		0.116848	8.5484e-07
C18:3 LPC	518.3219	5.14	HMDB10387	Model 2	1.10 (0.96 - 1.27)	0.153419	0.625894	0.0995947	0.0697658	0.0283296	0		0.116848	8.5484e-07
C18:3 LPC	518.3219	5.14	HMDB10387	Model 3	1.15 (0.99 - 1.32)	0.0628419	0.625894	0.135872	0.0730374	0.0179458	0		0.116848	8.5484e-07
C18:3 LPC	518.3219	5.14	HMDB10387	Model 4	1.16 (1.00 - 1.34)	0.044476	0.625894	0.148481	0.0738866	0.00124153	0		0.116848	8.5484e-07
C18:3 LPE	476.2753	6.38	HMDB11478	Model 1	1.21 (1.06 - 1.38)	0.00379412	0.611865	0.190663	0.0658643	0.0301354	1		-0.0929796	9.15506e-05
C18:3 LPE	476.2753	6.38	HMDB11478	Model 2	1.07 (0.93 - 1.23)	0.341365	0.611865	0.0665979	0.0699947	0.0283296	0		-0.0929796	9.15506e-05
C18:3 LPE	476.2753	6.38	HMDB11478	Model 3	1.06 (0.92 - 1.23)	0.411613	0.611865	0.0618728	0.0753574	0.0179458	0		-0.0929796	9.15506e-05
C18:3 LPE	476.2753	6.38	HMDB11478	Model 4	0.94 (0.81 - 1.10)	0.461569	0.611865	-0.0574516	0.078031	0.00124153	0		-0.0929796	9.15506e-05
C2 carnitine	204.1229	8.61	HMDB00201	Model 1	2.35 (1.99 - 2.78)	2.78563e-23	0.472437	0.855024	0.0860177	0.0301354	1		-0.472187	1.06999e-98
C2 carnitine	204.1229	8.61	HMDB00201	Model 2	2.20 (1.85 - 2.63)	2.4031e-18	0.472437	0.790085	0.0904343	0.0283296	1		-0.472187	1.06999e-98
C2 carnitine	204.1229	8.61	HMDB00201	Model 3	1.89 (1.56 - 2.29)	1.17003e-10	0.472437	0.635993	0.0987081	0.0179458	1		-0.472187	1.06999e-98
C2 carnitine	204.1229	8.61	HMDB00201	Model 4	1.08 (0.88 - 1.33)	0.472061	0.472437	0.075801	0.105407	0.00124153	0		-0.472187	1.06999e-98
C20:0 LPE	510.3557	5.59	HMDB11511	Model 1	2.20 (1.60 - 3.02)	1.23648e-06	0.242954	0.787586	0.162399	0.0301354	1		0.0196759	0.408738
C20:0 LPE	510.3557	5.59	HMDB11511	Model 2	2.28 (1.64 - 3.16)	8.42025e-07	0.242954	0.823047	0.167104	0.0283296	1		0.0196759	0.408738
C20:0 LPE	510.3557	5.59	HMDB11511	Model 3	2.10 (1.48 - 2.97)	3.44292e-05	0.242954	0.739584	0.178557	0.0179458	1		0.0196759	0.408738
C20:0 LPE	510.3557	5.59	HMDB11511	Model 4	1.81 (1.28 - 2.57)	0.000844207	0.242954	0.595663	0.178456	0.00124153	1		0.0196759	0.408738
C20:0 SM	759.6346	9.71	HMDB12102	Model 1	0.68 (0.57 - 0.82)	2.7935e-05	0.450449	-0.382031	0.0911838	0.0301354	1		0.199341	2.82126e-17
C20:0 SM	759.6346	9.71	HMDB12102	Model 2	0.79 (0.66 - 0.96)	0.0167511	0.450449	-0.231004	0.0965686	0.0283296	1		0.199341	2.82126e-17
C20:0 SM	759.6346	9.71	HMDB12102	Model 3	0.89 (0.73 - 1.09)	0.250623	0.450449	-0.116617	0.101508	0.0179458	0		0.199341	2.82126e-17
C20:0 SM	759.6346	9.71	HMDB12102	Model 4	1.02 (0.84 - 1.25)	0.830356	0.450449	0.0219051	0.102243	0.00124153	0		0.199341	2.82126e-17
C20:1 LPC	550.3871	7.64	HMDB10391	Model 1	1.56 (1.35 - 1.80)	8.22297e-10	0.532084	0.443645	0.0722482	0.0301354	1		-0.127849	7.06524e-08
C20:1 LPC	550.3871	7.64	HMDB10391	Model 2	1.60 (1.37 - 1.87)	3.09372e-09	0.532084	0.4691	0.0791523	0.0283296	1		-0.127849	7.06524e-08
C20:1 LPC	550.3871	7.64	HMDB10391	Model 3	1.45 (1.22 - 1.72)	1.94032e-05	0.532084	0.37003	0.0866246	0.0179458	1		-0.127849	7.06524e-08
C20:1 LPC	550.3871	7.64	HMDB10391	Model 4	1.24 (1.04 - 1.47)	0.0140074	0.532084	0.215371	0.0876533	0.00124153	0		-0.127849	7.06524e-08
C20:1 LPE	508.3395	7.79	HMDB11512	Model 1	1.13 (0.98 - 1.31)	0.104609	0.553111	0.12169	0.0749826	0.0301354	0		0.0108645	0.648299
C20:1 LPE	508.3395	7.79	HMDB11512	Model 2	1.11 (0.95 - 1.29)	0.200071	0.553111	0.10172	0.0793853	0.0283296	0		0.0108645	0.648299
C20:1 LPE	508.3395	7.79	HMDB11512	Model 3	1.14 (0.97 - 1.34)	0.117853	0.553111	0.128478	0.0821553	0.0179458	0		0.0108645	0.648299
C20:1 LPE	508.3395	7.79	HMDB11512	Model 4	1.08 (0.92 - 1.28)	0.337939	0.553111	0.0804112	0.083915	0.00124153	0		0.0108645	0.648299
C20:3 CE	697.5867	12.17	HMDB06736	Model 1	0.66 (0.60 - 0.72)	4.16573e-17	0.69244	-0.419969	0.0499479	0.0301354	1		0.242063	5.95773e-25
C20:3 CE	697.5867	12.17	HMDB06736	Model 2	0.72 (0.65 - 0.80)	1.4267e-09	0.69244	-0.325491	0.0537785	0.0283296	1		0.242063	5.95773e-25
C20:3 CE	697.5867	12.17	HMDB06736	Model 3	0.88 (0.78 - 1.00)	0.0429386	0.69244	-0.125292	0.061894	0.0179458	0		0.242063	5.95773e-25
C20:3 CE	697.5867	12.17	HMDB06736	Model 4	0.96 (0.84 - 1.09)	0.543227	0.69244	-0.0399782	0.06576	0.00124153	0		0.242063	5.95773e-25
C20:3 LPC	546.3544	7.71	HMDB10393	Model 1	0.94 (0.78 - 1.14)	0.53361	0.419528	-0.0602793	0.0968336	0.0301354	0		0.0891127	0.000177823
C20:3 LPC	546.3544	7.71	HMDB10393	Model 2	0.98 (0.80 - 1.19)	0.808283	0.419528	-0.0241415	0.0994948	0.0283296	0		0.0891127	0.000177823
C20:3 LPC	546.3544	7.71	HMDB10393	Model 3	1.09 (0.89 - 1.33)	0.423276	0.419528	0.0819274	0.102313	0.0179458	0		0.0891127	0.000177823
C20:3 LPC	546.3544	7.71	HMDB10393	Model 4	1.12 (0.91 - 1.38)	0.266017	0.419528	0.117179	0.105351	0.00124153	0		0.0891127	0.000177823
C20:4 CE	695.5706	11.9	HMDB06726	Model 1	0.73 (0.60 - 0.89)	0.00161786	0.398679	-0.31497	0.0999058	0.0301354	1		0.0969784	4.48457e-05
C20:4 CE	695.5706	11.9	HMDB06726	Model 2	0.79 (0.65 - 0.97)	0.0217422	0.398679	-0.233287	0.101657	0.0283296	1		0.0969784	4.48457e-05
C20:4 CE	695.5706	11.9	HMDB06726	Model 3	0.91 (0.73 - 1.14)	0.422935	0.398679	-0.0906432	0.113115	0.0179458	0		0.0969784	4.48457e-05
C20:4 CE	695.5706	11.9	HMDB06726	Model 4	1.03 (0.82 - 1.30)	0.777431	0.398679	0.0333935	0.118137	0.00124153	0		0.0969784	4.48457e-05
C20:4 LPC	544.3399	5.12	HMDB10395	Model 1	1.10 (0.96 - 1.25)	0.169387	0.615449	0.0932358	0.0678484	0.0301354	0		0.0429133	0.0714793
C20:4 LPC	544.3399	5.12	HMDB10395	Model 2	1.04 (0.91 - 1.19)	0.575837	0.615449	0.03947	0.0705482	0.0283296	0		0.0429133	0.0714793
C20:4 LPC	544.3399	5.12	HMDB10395	Model 3	1.07 (0.93 - 1.24)	0.336424	0.615449	0.0701997	0.0730293	0.0179458	0		0.0429133	0.0714793
C20:4 LPC	544.3399	5.12	HMDB10395	Model 4	1.12 (0.97 - 1.29)	0.113694	0.615449	0.115333	0.0729125	0.00124153	0		0.0429133	0.0714793
C20:4 LPE	502.2927	5.14	HMDB11517	Model 1	1.09 (0.94 - 1.26)	0.27481	0.52843	0.0837638	0.076703	0.0301354	0		-0.0723569	0.00235259
C20:4 LPE	502.2927	5.14	HMDB11517	Model 2	0.92 (0.78 - 1.08)	0.31032	0.52843	-0.0832393	0.0820454	0.0283296	0		-0.0723569	0.00235259
C20:4 LPE	502.2927	5.14	HMDB11517	Model 3	0.94 (0.79 - 1.11)	0.450721	0.52843	-0.0650797	0.0862881	0.0179458	0		-0.0723569	0.00235259
C20:4 LPE	502.2927	5.14	HMDB11517	Model 4	0.93 (0.78 - 1.10)	0.37168	0.52843	-0.0764076	0.085531	0.00124153	0		-0.0723569	0.00235259
C20:5 CE	693.5553	11.65	HMDB06731	Model 1	0.75 (0.69 - 0.83)	2.26876e-09	0.804562	-0.282901	0.0473292	0.0301354	1		0.260447	9.30387e-29
C20:5 CE	693.5553	11.65	HMDB06731	Model 2	0.82 (0.74 - 0.90)	5.09363e-05	0.804562	-0.202801	0.0500583	0.0283296	1		0.260447	9.30387e-29
C20:5 CE	693.5553	11.65	HMDB06731	Model 3	0.90 (0.81 - 1.01)	0.0627879	0.804562	-0.100981	0.0542708	0.0179458	0		0.260447	9.30387e-29
C20:5 CE	693.5553	11.65	HMDB06731	Model 4	1.01 (0.90 - 1.13)	0.907367	0.804562	0.00669627	0.0575476	0.00124153	0		0.260447	9.30387e-29
C20:5 LPC	542.3247	4.81	HMDB10397	Model 1	0.87 (0.80 - 0.94)	0.00102798	1.02224	-0.140977	0.0429449	0.0301354	1		0.253598	2.64967e-27
C20:5 LPC	542.3247	4.81	HMDB10397	Model 2	0.89 (0.81 - 0.97)	0.0101251	1.02224	-0.118028	0.045898	0.0283296	1		0.253598	2.64967e-27
C20:5 LPC	542.3247	4.81	HMDB10397	Model 3	0.96 (0.88 - 1.05)	0.364868	1.02224	-0.0405598	0.0447617	0.0179458	0		0.253598	2.64967e-27
C20:5 LPC	542.3247	4.81	HMDB10397	Model 4	1.03 (0.95 - 1.13)	0.448919	1.02224	0.0335495	0.0443062	0.00124153	0		0.253598	2.64967e-27
C22:0 Ceramide (d18:1)	622.6118	10.14	HMDB04952	Model 1	0.98 (0.84 - 1.14)	0.780416	0.541705	-0.0210002	0.0753298	0.0301354	0		0.055369	0.0200029
C22:0 Ceramide (d18:1)	622.6118	10.14	HMDB04952	Model 2	1.03 (0.88 - 1.20)	0.743873	0.541705	0.0255563	0.0782186	0.0283296	0		0.055369	0.0200029
C22:0 Ceramide (d18:1)	622.6118	10.14	HMDB04952	Model 3	0.86 (0.73 - 1.01)	0.0700451	0.541705	-0.15347	0.0847141	0.0179458	0		0.055369	0.0200029
C22:0 Ceramide (d18:1)	622.6118	10.14	HMDB04952	Model 4	0.96 (0.81 - 1.13)	0.609385	0.541705	-0.0433453	0.0848326	0.00124153	0		0.055369	0.0200029
C22:0 LPE	538.387	6.27	HMDB11520	Model 1	1.27 (1.10 - 1.47)	0.00121308	0.553167	0.238993	0.0738593	0.0301354	1		0.00387784	0.870675
C22:0 LPE	538.387	6.27	HMDB11520	Model 2	1.44 (1.23 - 1.68)	7.75628e-06	0.553167	0.361331	0.0808021	0.0283296	1		0.00387784	0.870675
C22:0 LPE	538.387	6.27	HMDB11520	Model 3	1.44 (1.21 - 1.71)	2.94826e-05	0.553167	0.36378	0.0870824	0.0179458	1		0.00387784	0.870675
C22:0 LPE	538.387	6.27	HMDB11520	Model 4	1.27 (1.07 - 1.50)	0.00583368	0.553167	0.237252	0.0860547	0.00124153	0		0.00387784	0.870675
C22:0 SM	787.6663	10.05	HMDB12103	Model 1	0.73 (0.62 - 0.86)	0.000237455	0.486914	-0.31474	0.0856336	0.0301354	1		0.202275	9.42437e-18
C22:0 SM	787.6663	10.05	HMDB12103	Model 2	0.83 (0.70 - 1.00)	0.0443632	0.486914	-0.182954	0.0909926	0.0283296	0		0.202275	9.42437e-18
C22:0 SM	787.6663	10.05	HMDB12103	Model 3	0.94 (0.78 - 1.13)	0.528665	0.486914	-0.059898	0.0950694	0.0179458	0		0.202275	9.42437e-18
C22:0 SM	787.6663	10.05	HMDB12103	Model 4	1.09 (0.91 - 1.31)	0.355773	0.486914	0.0873941	0.0946387	0.00124153	0		0.202275	9.42437e-18
C22:1 SM	785.6511	7.13		Model 1	0.96 (0.76 - 1.21)	0.75499	0.36265	-0.0368409	0.118055	0.0301354	0		0.00635061	0.789766
C22:1 SM	785.6511	7.13		Model 2	1.07 (0.84 - 1.37)	0.577379	0.36265	0.0689972	0.123824	0.0283296	0		0.00635061	0.789766
C22:1 SM	785.6511	7.13		Model 3	1.03 (0.80 - 1.33)	0.801554	0.36265	0.0324944	0.129287	0.0179458	0		0.00635061	0.789766
C22:1 SM	785.6511	7.13		Model 4	0.98 (0.76 - 1.26)	0.857391	0.36265	-0.0230553	0.128301	0.00124153	0		0.00635061	0.789766
C22:4 LPC	572.3706	7.64	HMDB10401	Model 1	1.08 (0.96 - 1.20)	0.189969	0.754323	0.0729628	0.0556682	0.0301354	0		-0.099999	2.56815e-05
C22:4 LPC	572.3706	7.64	HMDB10401	Model 2	1.01 (0.90 - 1.13)	0.844002	0.754323	0.0112723	0.0572846	0.0283296	0		-0.099999	2.56815e-05
C22:4 LPC	572.3706	7.64	HMDB10401	Model 3	1.02 (0.91 - 1.15)	0.732662	0.754323	0.0201337	0.0589419	0.0179458	0		-0.099999	2.56815e-05
C22:4 LPC	572.3706	7.64	HMDB10401	Model 4	0.98 (0.87 - 1.10)	0.706235	0.754323	-0.0225625	0.0598607	0.00124153	0		-0.099999	2.56815e-05
C22:5 CE	721.5874	11.99	HMDB10375	Model 1	0.95 (0.91 - 1.00)	0.0764761	1.50176	-0.0464763	0.0262354	0.0301354	0		0.0457471	0.0546602
C22:5 CE	721.5874	11.99	HMDB10375	Model 2	0.97 (0.92 - 1.03)	0.307807	1.50176	-0.027468	0.0269338	0.0283296	0		0.0457471	0.0546602
C22:5 CE	721.5874	11.99	HMDB10375	Model 3	1.02 (0.96 - 1.08)	0.544012	1.50176	0.017149	0.0282634	0.0179458	0		0.0457471	0.0546602
C22:5 CE	721.5874	11.99	HMDB10375	Model 4	1.02 (0.96 - 1.08)	0.510481	1.50176	0.0191055	0.0290318	0.00124153	0		0.0457471	0.0546602
C22:5 LPC	570.3551	7.68	HMDB10403	Model 1	1.07 (0.93 - 1.22)	0.358718	0.581319	0.063811	0.0695252	0.0301354	0		0.0298901	0.209431
C22:5 LPC	570.3551	7.68	HMDB10403	Model 2	1.02 (0.89 - 1.18)	0.737712	0.581319	0.023542	0.0702987	0.0283296	0		0.0298901	0.209431
C22:5 LPC	570.3551	7.68	HMDB10403	Model 3	1.05 (0.91 - 1.21)	0.49852	0.581319	0.0483967	0.0715061	0.0179458	0		0.0298901	0.209431
C22:5 LPC	570.3551	7.68	HMDB10403	Model 4	1.03 (0.89 - 1.18)	0.686841	0.581319	0.0287771	0.0713814	0.00124153	0		0.0298901	0.209431
C22:6 CE	719.5712	11.76	HMDB06733	Model 1	0.93 (0.84 - 1.02)	0.119246	0.871616	-0.0746092	0.0478895	0.0301354	0		0.11478	1.33361e-06
C22:6 CE	719.5712	11.76	HMDB06733	Model 2	1.00 (0.91 - 1.10)	0.994142	0.871616	0.00036968	0.0503554	0.0283296	0		0.11478	1.33361e-06
C22:6 CE	719.5712	11.76	HMDB06733	Model 3	1.06 (0.95 - 1.17)	0.300767	0.871616	0.0553946	0.0535323	0.0179458	0		0.11478	1.33361e-06
C22:6 CE	719.5712	11.76	HMDB06733	Model 4	1.08 (0.97 - 1.20)	0.17016	0.871616	0.0750124	0.0546861	0.00124153	0		0.11478	1.33361e-06
C22:6 LPC	568.3392	5.1	HMDB10404	Model 1	0.97 (0.86 - 1.09)	0.599538	0.724181	-0.0308792	0.0588103	0.0301354	0		0.16014	1.31712e-11
C22:6 LPC	568.3392	5.1	HMDB10404	Model 2	1.05 (0.93 - 1.19)	0.460703	0.724181	0.0464554	0.0629743	0.0283296	0		0.16014	1.31712e-11
C22:6 LPC	568.3392	5.1	HMDB10404	Model 3	1.12 (0.99 - 1.26)	0.078288	0.724181	0.109644	0.0622727	0.0179458	0		0.16014	1.31712e-11
C22:6 LPC	568.3392	5.1	HMDB10404	Model 4	1.13 (1.00 - 1.28)	0.0493652	0.724181	0.12197	0.0620581	0.00124153	0		0.16014	1.31712e-11
C22:6 LPE	526.2926	5.11	HMDB11526	Model 1	0.95 (0.84 - 1.08)	0.47505	0.655124	-0.0466584	0.0653218	0.0301354	0		0.100446	2.36174e-05
C22:6 LPE	526.2926	5.11	HMDB11526	Model 2	0.94 (0.82 - 1.08)	0.384566	0.655124	-0.0597848	0.0687565	0.0283296	0		0.100446	2.36174e-05
C22:6 LPE	526.2926	5.11	HMDB11526	Model 3	0.97 (0.85 - 1.11)	0.671374	0.655124	-0.0297586	0.0701418	0.0179458	0		0.100446	2.36174e-05
C22:6 LPE	526.2926	5.11	HMDB11526	Model 4	0.99 (0.86 - 1.13)	0.86216	0.655124	-0.012278	0.0707151	0.00124153	0		0.100446	2.36174e-05
C24:0 Ceramide (d18:1)	650.6433	10.5	HMDB04956	Model 1	0.93 (0.80 - 1.09)	0.367838	0.524056	-0.069405	0.0770712	0.0301354	0		0.102727	1.53128e-05
C24:0 Ceramide (d18:1)	650.6433	10.5	HMDB04956	Model 2	1.02 (0.87 - 1.19)	0.82812	0.524056	0.0177496	0.0817527	0.0283296	0		0.102727	1.53128e-05
C24:0 Ceramide (d18:1)	650.6433	10.5	HMDB04956	Model 3	0.89 (0.75 - 1.06)	0.203464	0.524056	-0.112207	0.0882305	0.0179458	0		0.102727	1.53128e-05
C24:0 Ceramide (d18:1)	650.6433	10.5	HMDB04956	Model 4	1.00 (0.84 - 1.18)	0.977784	0.524056	-0.00242412	0.0870505	0.00124153	0		0.102727	1.53128e-05
C24:0 LPC	608.4646	7.43	HMDB10405	Model 1	0.96 (0.84 - 1.09)	0.54286	0.609744	-0.0404652	0.0665006	0.0301354	0		0.115046	1.26003e-06
C24:0 LPC	608.4646	7.43	HMDB10405	Model 2	1.06 (0.92 - 1.22)	0.436473	0.609744	0.05754	0.0739433	0.0283296	0		0.115046	1.26003e-06
C24:0 LPC	608.4646	7.43	HMDB10405	Model 3	0.98 (0.85 - 1.14)	0.83935	0.609744	-0.0154443	0.0761834	0.0179458	0		0.115046	1.26003e-06
C24:0 LPC	608.4646	7.43	HMDB10405	Model 4	0.98 (0.84 - 1.14)	0.773449	0.609744	-0.0221004	0.0767731	0.00124153	0		0.115046	1.26003e-06
C24:0 SM	815.6979	10.42	HMDB11697	Model 1	0.78 (0.66 - 0.91)	0.00199689	0.508501	-0.251977	0.0815277	0.0301354	1		0.204028	4.85454e-18
C24:0 SM	815.6979	10.42	HMDB11697	Model 2	0.90 (0.76 - 1.07)	0.240808	0.508501	-0.102324	0.0872349	0.0283296	0		0.204028	4.85454e-18
C24:0 SM	815.6979	10.42	HMDB11697	Model 3	1.06 (0.89 - 1.26)	0.533775	0.508501	0.0558707	0.0897876	0.0179458	0		0.204028	4.85454e-18
C24:0 SM	815.6979	10.42	HMDB11697	Model 4	1.16 (0.98 - 1.38)	0.0895229	0.508501	0.150845	0.0888411	0.00124153	0		0.204028	4.85454e-18
C24:1 Ceramide (d18:1)	648.6277	10.19	HMDB04953	Model 1	1.44 (1.24 - 1.67)	1.01848e-06	0.536246	0.365006	0.0746734	0.0301354	1		-0.15199	1.37914e-10
C24:1 Ceramide (d18:1)	648.6277	10.19	HMDB04953	Model 2	1.42 (1.22 - 1.65)	7.06611e-06	0.536246	0.348069	0.0774918	0.0283296	1		-0.15199	1.37914e-10
C24:1 Ceramide (d18:1)	648.6277	10.19	HMDB04953	Model 3	1.16 (0.99 - 1.37)	0.0655531	0.536246	0.151468	0.0822537	0.0179458	0		-0.15199	1.37914e-10
C24:1 Ceramide (d18:1)	648.6277	10.19	HMDB04953	Model 4	1.13 (0.96 - 1.34)	0.130013	0.536246	0.126383	0.0834734	0.00124153	0		-0.15199	1.37914e-10
C24:1 SM	813.6819	10.09	HMDB12107	Model 1	1.19 (0.98 - 1.43)	0.0754657	0.446169	0.171554	0.0965076	0.0301354	0		-0.020242	0.395386
C24:1 SM	813.6819	10.09	HMDB12107	Model 2	1.29 (1.06 - 1.57)	0.0112568	0.446169	0.255204	0.100687	0.0283296	1		-0.020242	0.395386
C24:1 SM	813.6819	10.09	HMDB12107	Model 3	1.43 (1.17 - 1.76)	0.000580621	0.446169	0.360574	0.104802	0.0179458	1		-0.020242	0.395386
C24:1 SM	813.6819	10.09	HMDB12107	Model 4	1.34 (1.09 - 1.64)	0.00523886	0.446169	0.291393	0.104368	0.00124153	0		-0.020242	0.395386
C26 carnitine	540.4989	6.34	HMDB06347	Model 1	1.04 (0.92 - 1.18)	0.484112	0.653577	0.0436176	0.0623372	0.0301354	0		0.120206	4.08702e-07
C26 carnitine	540.4989	6.34	HMDB06347	Model 2	1.12 (0.99 - 1.27)	0.0826043	0.653577	0.113161	0.0651933	0.0283296	0		0.120206	4.08702e-07
C26 carnitine	540.4989	6.34	HMDB06347	Model 3	0.91 (0.80 - 1.04)	0.165517	0.653577	-0.0932132	0.0672169	0.0179458	0		0.120206	4.08702e-07
C26 carnitine	540.4989	6.34	HMDB06347	Model 4	1.01 (0.89 - 1.15)	0.916709	0.653577	0.0068754	0.0657428	0.00124153	0		0.120206	4.08702e-07
C3 carnitine	218.1384	8.25	HMDB00824	Model 1	1.44 (1.25 - 1.65)	1.74686e-07	0.573053	0.362812	0.0694452	0.0301354	1		-0.274989	5.42157e-32
C3 carnitine	218.1384	8.25	HMDB00824	Model 2	1.37 (1.19 - 1.59)	2.00972e-05	0.573053	0.317733	0.0745185	0.0283296	1		-0.274989	5.42157e-32
C3 carnitine	218.1384	8.25	HMDB00824	Model 3	1.29 (1.09 - 1.51)	0.00235945	0.573053	0.250997	0.082543	0.0179458	1		-0.274989	5.42157e-32
C3 carnitine	218.1384	8.25	HMDB00824	Model 4	1.00 (0.85 - 1.17)	0.986754	0.573053	-0.00136005	0.0819225	0.00124153	0		-0.274989	5.42157e-32
C30:0 PC	706.5357	8.73	HMDB07869	Model 1	0.80 (0.73 - 0.87)	3.05171e-07	0.956714	-0.22783	0.044496	0.0301354	1		0.172233	3.21124e-13
C30:0 PC	706.5357	8.73	HMDB07869	Model 2	0.82 (0.75 - 0.89)	6.2311e-06	0.956714	-0.201704	0.0446407	0.0283296	1		0.172233	3.21124e-13
C30:0 PC	706.5357	8.73	HMDB07869	Model 3	0.87 (0.79 - 0.95)	0.00280011	0.956714	-0.138564	0.0463599	0.0179458	1		0.172233	3.21124e-13
C30:0 PC	706.5357	8.73	HMDB07869	Model 4	0.92 (0.84 - 1.01)	0.071445	0.956714	-0.0839284	0.0465586	0.00124153	0		0.172233	3.21124e-13
C30:1 PC	704.5208	8.4	HMDB07870	Model 1	0.81 (0.77 - 0.86)	5.3043e-12	1.35985	-0.205939	0.0298584	0.0301354	1		0.16337	5.0183e-12
C30:1 PC	704.5208	8.4	HMDB07870	Model 2	0.83 (0.79 - 0.88)	9.08204e-10	1.35985	-0.181611	0.0296519	0.0283296	1		0.16337	5.0183e-12
C30:1 PC	704.5208	8.4	HMDB07870	Model 3	0.90 (0.84 - 0.95)	0.000568266	1.35985	-0.108075	0.0313596	0.0179458	1		0.16337	5.0183e-12
C30:1 PC	704.5208	8.4	HMDB07870	Model 4	0.93 (0.88 - 0.99)	0.0259443	1.35985	-0.0706653	0.0317305	0.00124153	0		0.16337	5.0183e-12
C32:0 DAG	591.4951	9.65	HMDB07098	Model 1	1.06 (0.98 - 1.14)	0.139547	0.998848	0.0576765	0.0390371	0.0301354	0		-0.0306963	0.197398
C32:0 DAG	591.4951	9.65	HMDB07098	Model 2	1.03 (0.95 - 1.12)	0.428834	0.998848	0.0325647	0.0411592	0.0283296	0		-0.0306963	0.197398
C32:0 DAG	591.4951	9.65	HMDB07098	Model 3	0.97 (0.89 - 1.06)	0.475959	0.998848	-0.0317819	0.0445862	0.0179458	0		-0.0306963	0.197398
C32:0 DAG	591.4951	9.65	HMDB07098	Model 4	0.97 (0.89 - 1.06)	0.453975	0.998848	-0.0335262	0.044773	0.00124153	0		-0.0306963	0.197398
C32:0 PC	734.5671	9.17	HMDB07871	Model 1	1.13 (0.92 - 1.38)	0.247661	0.402926	0.119693	0.103536	0.0301354	0		-0.007728	0.745603
C32:0 PC	734.5671	9.17	HMDB07871	Model 2	1.04 (0.84 - 1.28)	0.713522	0.402926	0.039508	0.107613	0.0283296	0		-0.007728	0.745603
C32:0 PC	734.5671	9.17	HMDB07871	Model 3	0.92 (0.73 - 1.16)	0.499687	0.402926	-0.0789642	0.116987	0.0179458	0		-0.007728	0.745603
C32:0 PC	734.5671	9.17	HMDB07871	Model 4	0.92 (0.73 - 1.16)	0.477373	0.402926	-0.082712	0.116408	0.00124153	0		-0.007728	0.745603
C32:1 DAG	589.4793	9.36	HMDB07099	Model 1	1.02 (0.95 - 1.09)	0.622632	1.09909	0.0180867	0.0367524	0.0301354	0		-0.038256	0.10813
C32:1 DAG	589.4793	9.36	HMDB07099	Model 2	0.99 (0.92 - 1.07)	0.897044	1.09909	-0.00505459	0.0390629	0.0283296	0		-0.038256	0.10813
C32:1 DAG	589.4793	9.36	HMDB07099	Model 3	0.98 (0.90 - 1.06)	0.621867	1.09909	-0.0200786	0.0407104	0.0179458	0		-0.038256	0.10813
C32:1 DAG	589.4793	9.36	HMDB07099	Model 4	0.96 (0.89 - 1.04)	0.373278	1.09909	-0.0364044	0.0408878	0.00124153	0		-0.038256	0.10813
C32:1 PC	732.5516	8.87	HMDB07873	Model 1	0.78 (0.71 - 0.86)	2.61719e-07	0.929353	-0.244258	0.0474369	0.0301354	1		0.12939	4.89689e-08
C32:1 PC	732.5516	8.87	HMDB07873	Model 2	0.80 (0.72 - 0.87)	1.54436e-06	0.929353	-0.228483	0.047547	0.0283296	1		0.12939	4.89689e-08
C32:1 PC	732.5516	8.87	HMDB07873	Model 3	0.85 (0.77 - 0.94)	0.0014835	0.929353	-0.164641	0.0518082	0.0179458	1		0.12939	4.89689e-08
C32:1 PC	732.5516	8.87	HMDB07873	Model 4	0.91 (0.83 - 1.01)	0.0804344	0.929353	-0.0890113	0.0509168	0.00124153	0		0.12939	4.89689e-08
C32:2 DAG	587.4636	9.09	HMDB07128	Model 1	1.02 (0.99 - 1.06)	0.222798	2.46921	0.0206754	0.0169593	0.0301354	0		-0.077674	0.00109134
C32:2 DAG	587.4636	9.09	HMDB07128	Model 2	1.02 (0.98 - 1.05)	0.367273	2.46921	0.0165513	0.0183579	0.0283296	0		-0.077674	0.00109134
C32:2 DAG	587.4636	9.09	HMDB07128	Model 3	1.03 (0.99 - 1.07)	0.102521	2.46921	0.0306945	0.0187992	0.0179458	0		-0.077674	0.00109134
C32:2 DAG	587.4636	9.09	HMDB07128	Model 4	1.02 (0.98 - 1.05)	0.404285	2.46921	0.0155682	0.0186671	0.00124153	0		-0.077674	0.00109134
C32:2 PC	730.5361	8.54	HMDB07874	Model 1	0.65 (0.58 - 0.72)	6.25282e-16	0.819517	-0.435987	0.0539302	0.0301354	1		0.24546	1.24496e-25
C32:2 PC	730.5361	8.54	HMDB07874	Model 2	0.71 (0.64 - 0.79)	2.51842e-10	0.819517	-0.345887	0.0546783	0.0283296	1		0.24546	1.24496e-25
C32:2 PC	730.5361	8.54	HMDB07874	Model 3	0.80 (0.71 - 0.89)	8.67207e-05	0.819517	-0.229357	0.0584346	0.0179458	1		0.24546	1.24496e-25
C32:2 PC	730.5361	8.54	HMDB07874	Model 4	0.90 (0.80 - 1.01)	0.0839543	0.819517	-0.102301	0.0591952	0.00124153	0		0.24546	1.24496e-25
C34:0 DAG	619.5255	10.01	HMDB07100	Model 1	1.08 (1.00 - 1.17)	0.0373617	1.0008	0.0800685	0.0384614	0.0301354	0		-0.0631086	0.00799982
C34:0 DAG	619.5255	10.01	HMDB07100	Model 2	1.05 (0.97 - 1.14)	0.214079	1.0008	0.0507524	0.0408494	0.0283296	0		-0.0631086	0.00799982
C34:0 DAG	619.5255	10.01	HMDB07100	Model 3	0.98 (0.90 - 1.07)	0.636435	1.0008	-0.0205637	0.0435036	0.0179458	0		-0.0631086	0.00799982
C34:0 DAG	619.5255	10.01	HMDB07100	Model 4	0.98 (0.90 - 1.07)	0.687936	1.0008	-0.0175068	0.0435865	0.00124153	0		-0.0631086	0.00799982
C34:0 PC	762.5976	9.59	HMDB07970	Model 1	1.07 (0.89 - 1.29)	0.475772	0.431456	0.0673522	0.0944473	0.0301354	0		0.0235407	0.322943
C34:0 PC	762.5976	9.59	HMDB07970	Model 2	1.11 (0.91 - 1.35)	0.292571	0.431456	0.104067	0.0988766	0.0283296	0		0.0235407	0.322943
C34:0 PC	762.5976	9.59	HMDB07970	Model 3	0.97 (0.79 - 1.20)	0.805049	0.431456	-0.0258833	0.104868	0.0179458	0		0.0235407	0.322943
C34:0 PC	762.5976	9.59	HMDB07970	Model 4	0.99 (0.80 - 1.22)	0.915876	0.431456	-0.011148	0.105539	0.00124153	0		0.0235407	0.322943
C34:0 PE	720.5515	8.95	HMDB08925	Model 1	0.86 (0.77 - 0.96)	0.00639986	0.770549	-0.151481	0.0555575	0.0301354	1		0.105954	8.1686e-06
C34:0 PE	720.5515	8.95	HMDB08925	Model 2	0.87 (0.78 - 0.97)	0.012409	0.770549	-0.138823	0.0555225	0.0283296	1		0.105954	8.1686e-06
C34:0 PE	720.5515	8.95	HMDB08925	Model 3	0.88 (0.78 - 0.98)	0.0234286	0.770549	-0.132567	0.0584932	0.0179458	0		0.105954	8.1686e-06
C34:0 PE	720.5515	8.95	HMDB08925	Model 4	0.89 (0.80 - 1.00)	0.047163	0.770549	-0.115412	0.0581471	0.00124153	0		0.105954	8.1686e-06
C34:0 PS	764.5452	8.75	HMDB12356	Model 1	0.74 (0.64 - 0.84)	4.76481e-06	0.636162	-0.307162	0.067141	0.0301354	1		0.254142	2.03816e-27
C34:0 PS	764.5452	8.75	HMDB12356	Model 2	0.78 (0.68 - 0.89)	0.000319964	0.636162	-0.253968	0.0705745	0.0283296	1		0.254142	2.03816e-27
C34:0 PS	764.5452	8.75	HMDB12356	Model 3	0.83 (0.72 - 0.95)	0.00915881	0.636162	-0.18724	0.0718475	0.0179458	1		0.254142	2.03816e-27
C34:0 PS	764.5452	8.75	HMDB12356	Model 4	0.98 (0.85 - 1.13)	0.829111	0.636162	-0.0155736	0.0721528	0.00124153	0		0.254142	2.03816e-27
C34:1 DAG	617.5096	9.76	HMDB07102	Model 1	1.23 (1.11 - 1.36)	9.41174e-05	0.763671	0.203394	0.0520818	0.0301354	1		-0.104006	1.1963e-05
C34:1 DAG	617.5096	9.76	HMDB07102	Model 2	1.17 (1.05 - 1.30)	0.00518858	0.763671	0.153741	0.0550042	0.0283296	1		-0.104006	1.1963e-05
C34:1 DAG	617.5096	9.76	HMDB07102	Model 3	1.01 (0.90 - 1.14)	0.82772	0.763671	0.0127138	0.0584202	0.0179458	0		-0.104006	1.1963e-05
C34:1 DAG	617.5096	9.76	HMDB07102	Model 4	0.99 (0.88 - 1.11)	0.839632	0.763671	-0.0119216	0.0589116	0.00124153	0		-0.104006	1.1963e-05
C34:1 DAG or TAG fragment	617.5124	1.68		Model 1	1.44 (1.34 - 1.56)	1.39603e-21	0.982896	0.367092	0.0384696	0.0301354	1		-0.251599	6.91006e-27
C34:1 DAG or TAG fragment	612.5539	1.71		Model 1	1.14 (1.07 - 1.22)	0.00013402	1.17128	0.133737	0.0350192	0.0301354	1		-0.135722	1.03787e-08
C34:1 DAG or TAG fragment	617.5124	1.68		Model 2	1.34 (1.24 - 1.45)	3.27724e-13	0.982896	0.294341	0.0404176	0.0283296	1		-0.251599	6.91006e-27
C34:1 DAG or TAG fragment	612.5539	1.71		Model 2	1.10 (1.03 - 1.18)	0.00643362	1.17128	0.0980557	0.0359861	0.0283296	1		-0.135722	1.03787e-08
C34:1 DAG or TAG fragment	617.5124	1.68		Model 3	1.11 (1.02 - 1.22)	0.017441	0.982896	0.106833	0.0449392	0.0179458	1		-0.251599	6.91006e-27
C34:1 DAG or TAG fragment	612.5539	1.71		Model 3	0.99 (0.92 - 1.06)	0.76348	1.17128	-0.0111422	0.0370278	0.0179458	0		-0.135722	1.03787e-08
C34:1 DAG or TAG fragment	612.5539	1.71		Model 4	0.97 (0.90 - 1.04)	0.346631	1.17128	-0.0351128	0.0373086	0.00124153	0		-0.251599	6.91006e-27
C34:1 DAG or TAG fragment	617.5124	1.68		Model 4	1.04 (0.95 - 1.14)	0.384539	0.982896	0.04048	0.046552	0.00124153	0		-0.135722	1.03787e-08
C34:1 PC	760.5821	9.31	HMDB07972	Model 1	0.92 (0.76 - 1.11)	0.371474	0.433876	-0.0860044	0.0962324	0.0301354	0		0.040358	0.0900743
C34:1 PC	760.5821	9.31	HMDB07972	Model 2	0.89 (0.74 - 1.08)	0.253815	0.433876	-0.112264	0.0983799	0.0283296	0		0.040358	0.0900743
C34:1 PC	760.5821	9.31	HMDB07972	Model 3	0.84 (0.68 - 1.03)	0.0968558	0.433876	-0.176267	0.106167	0.0179458	0		0.040358	0.0900743
C34:1 PC	760.5821	9.31	HMDB07972	Model 4	0.93 (0.76 - 1.14)	0.503961	0.433876	-0.0696832	0.104274	0.00124153	0		0.040358	0.0900743
C34:1 PC plasmalogen-A	746.6035	9.58	HMDB11208	Model 1	1.25 (1.03 - 1.52)	0.0237198	0.428439	0.223912	0.0990045	0.0301354	1		-0.0849278	0.000354396
C34:1 PC plasmalogen-A	746.6035	9.58	HMDB11208	Model 2	1.38 (1.12 - 1.70)	0.00218437	0.428439	0.324654	0.105959	0.0283296	1		-0.0849278	0.000354396
C34:1 PC plasmalogen-A	746.6035	9.58	HMDB11208	Model 3	1.27 (1.02 - 1.58)	0.0327971	0.428439	0.23724	0.111142	0.0179458	0		-0.0849278	0.000354396
C34:1 PC plasmalogen-A	746.6035	9.58	HMDB11208	Model 4	1.11 (0.89 - 1.38)	0.37104	0.428439	0.100142	0.11195	0.00124153	0		-0.0849278	0.000354396
C34:1 PC plasmalogen-B	746.6043	9.85	HMDB11239	Model 1	1.13 (0.97 - 1.31)	0.110772	0.561302	0.119734	0.0750806	0.0301354	0		0.0170661	0.473668
C34:1 PC plasmalogen-B	746.6043	9.85	HMDB11239	Model 2	1.16 (0.98 - 1.36)	0.0767598	0.561302	0.146033	0.0825138	0.0283296	0		0.0170661	0.473668
C34:1 PC plasmalogen-B	746.6043	9.85	HMDB11239	Model 3	1.09 (0.92 - 1.29)	0.312609	0.561302	0.086272	0.0854378	0.0179458	0		0.0170661	0.473668
C34:1 PC plasmalogen-B	746.6043	9.85	HMDB11239	Model 4	1.09 (0.93 - 1.29)	0.281144	0.561302	0.089602	0.0831378	0.00124153	0		0.0170661	0.473668
C34:2 DAG	615.4938	9.51	HMDB07103	Model 1	1.26 (1.14 - 1.39)	8.60173e-06	0.786739	0.229308	0.0515341	0.0301354	1		-0.142772	1.69341e-09
C34:2 DAG	615.4938	9.51	HMDB07103	Model 2	1.20 (1.08 - 1.33)	0.000824684	0.786739	0.181137	0.0541617	0.0283296	1		-0.142772	1.69341e-09
C34:2 DAG	615.4938	9.51	HMDB07103	Model 3	1.07 (0.95 - 1.20)	0.249212	0.786739	0.0675854	0.0586543	0.0179458	0		-0.142772	1.69341e-09
C34:2 DAG	615.4938	9.51	HMDB07103	Model 4	0.98 (0.87 - 1.10)	0.763112	0.786739	-0.0178616	0.0592629	0.00124153	0		-0.142772	1.69341e-09
C34:2 DAG or TAG fragment	615.4966	1.70		Model 1	1.31 (1.23 - 1.40)	9.68043e-16	1.09167	0.272794	0.0339683	0.0301354	1		-0.214079	9.62601e-20
C34:2 DAG or TAG fragment	615.4966	1.70		Model 2	1.23 (1.14 - 1.32)	2.18165e-08	1.09167	0.203613	0.0363794	0.0283296	1		-0.214079	9.62601e-20
C34:2 DAG or TAG fragment	615.4966	1.70		Model 3	1.09 (1.01 - 1.18)	0.0310529	1.09167	0.0865481	0.0401356	0.0179458	0		-0.214079	9.62601e-20
C34:2 DAG or TAG fragment	615.4966	1.70		Model 4	1.04 (0.96 - 1.13)	0.312882	1.09167	0.0414475	0.0410699	0.00124153	0		-0.214079	9.62601e-20
C34:2 hydroxy-PC-A	774.5621	7.66		Model 1	1.01 (0.96 - 1.07)	0.575697	1.58583	0.0143018	0.0255535	0.0301354	0		0.0907806	0.000133967
C34:2 hydroxy-PC-A	774.5621	7.66		Model 2	0.99 (0.93 - 1.04)	0.615112	1.58583	-0.0139326	0.0277107	0.0283296	0		0.0907806	0.000133967
C34:2 hydroxy-PC-A	774.5621	7.66		Model 3	1.00 (0.94 - 1.06)	0.967491	1.58583	-0.00117137	0.0287413	0.0179458	0		0.0907806	0.000133967
C34:2 hydroxy-PC-A	774.5621	7.66		Model 4	1.03 (0.98 - 1.09)	0.261177	1.58583	0.0316219	0.0281431	0.00124153	0		0.0907806	0.000133967
C34:2 hydroxy-PC-B	774.5621	7.75		Model 1	1.02 (0.97 - 1.06)	0.411571	1.81833	0.018297	0.0222826	0.0301354	0		0.0778195	0.00106792
C34:2 hydroxy-PC-B	774.5621	7.75		Model 2	1.00 (0.95 - 1.04)	0.898798	1.81833	-0.00302027	0.0237481	0.0283296	0		0.0778195	0.00106792
C34:2 hydroxy-PC-B	774.5621	7.75		Model 3	1.00 (0.95 - 1.05)	0.953497	1.81833	-0.00147546	0.0253011	0.0179458	0		0.0778195	0.00106792
C34:2 hydroxy-PC-B	774.5621	7.75		Model 4	1.03 (0.98 - 1.08)	0.293856	1.81833	0.026097	0.0248614	0.00124153	0		0.0778195	0.00106792
C34:2 PC	758.5663	9.01	HMDB07973	Model 1	0.80 (0.61 - 1.04)	0.0890013	0.316632	-0.228175	0.134166	0.0301354	0		0.0912896	0.000122758
C34:2 PC	758.5663	9.01	HMDB07973	Model 2	0.84 (0.64 - 1.11)	0.225999	0.316632	-0.172453	0.142438	0.0283296	0		0.0912896	0.000122758
C34:2 PC	758.5663	9.01	HMDB07973	Model 3	0.72 (0.54 - 0.97)	0.032226	0.316632	-0.326347	0.152385	0.0179458	0		0.0912896	0.000122758
C34:2 PC	758.5663	9.01	HMDB07973	Model 4	0.83 (0.62 - 1.12)	0.229164	0.316632	-0.183194	0.152342	0.00124153	0		0.0912896	0.000122758
C34:2 PC plasmalogen	744.5884	9.58	HMDB11210	Model 1	1.12 (0.94 - 1.32)	0.200032	0.501708	0.109234	0.0852416	0.0301354	0		-0.0278629	0.242013
C34:2 PC plasmalogen	744.5884	9.58	HMDB11210	Model 2	1.17 (0.98 - 1.40)	0.0887872	0.501708	0.154976	0.0910645	0.0283296	0		-0.0278629	0.242013
C34:2 PC plasmalogen	744.5884	9.58	HMDB11210	Model 3	1.20 (0.99 - 1.44)	0.0570252	0.501708	0.180964	0.0950881	0.0179458	0		-0.0278629	0.242013
C34:2 PC plasmalogen	744.5884	9.58	HMDB11210	Model 4	1.07 (0.89 - 1.29)	0.442491	0.501708	0.0715272	0.0931351	0.00124153	0		-0.0278629	0.242013
C34:2 PE	716.5212	9.01	HMDB08928	Model 1	1.36 (1.25 - 1.47)	1.43412e-13	1.10264	0.304001	0.0411194	0.0301354	1		-0.327818	1.72784e-45
C34:2 PE	716.5212	9.01	HMDB08928	Model 2	1.24 (1.14 - 1.35)	7.27816e-07	1.10264	0.212808	0.0429585	0.0283296	1		-0.327818	1.72784e-45
C34:2 PE	716.5212	9.01	HMDB08928	Model 3	1.07 (0.98 - 1.17)	0.129633	1.10264	0.0681557	0.0449709	0.0179458	0		-0.327818	1.72784e-45
C34:2 PE	716.5212	9.01	HMDB08928	Model 4	0.95 (0.87 - 1.04)	0.28534	1.10264	-0.0471294	0.0441121	0.00124153	0		-0.327818	1.72784e-45
C34:2 PE plasmalogen	702.5406	9.58	HMDB08952	Model 1	0.96 (0.84 - 1.09)	0.51357	0.570495	-0.0448347	0.0686293	0.0301354	0		0.0603361	0.0112336
C34:2 PE plasmalogen	702.5406	9.58	HMDB08952	Model 2	0.94 (0.82 - 1.08)	0.399594	0.570495	-0.0613338	0.0728131	0.0283296	0		0.0603361	0.0112336
C34:2 PE plasmalogen	702.5406	9.58	HMDB08952	Model 3	0.95 (0.82 - 1.11)	0.528392	0.570495	-0.0480638	0.0762357	0.0179458	0		0.0603361	0.0112336
C34:2 PE plasmalogen	702.5406	9.58	HMDB08952	Model 4	1.01 (0.87 - 1.17)	0.916615	0.570495	0.00804225	0.0768133	0.00124153	0		0.0603361	0.0112336
C34:3 DAG	613.478	9.21	HMDB07132	Model 1	1.14 (1.05 - 1.23)	0.00130283	1.09467	0.127045	0.039512	0.0301354	1		-0.125421	1.24791e-07
C34:3 DAG	613.478	9.21	HMDB07132	Model 2	1.11 (1.02 - 1.21)	0.011901	1.09467	0.107743	0.0428392	0.0283296	1		-0.125421	1.24791e-07
C34:3 DAG	613.478	9.21	HMDB07132	Model 3	1.06 (0.97 - 1.15)	0.188826	1.09467	0.0571742	0.0435096	0.0179458	0		-0.125421	1.24791e-07
C34:3 DAG	613.478	9.21	HMDB07132	Model 4	0.99 (0.91 - 1.08)	0.904164	1.09467	-0.00533419	0.0443027	0.00124153	0		-0.125421	1.24791e-07
C34:3 PC	756.5504	8.74	HMDB08006	Model 1	0.62 (0.54 - 0.73)	1.30145e-09	0.568815	-0.472282	0.0778416	0.0301354	1		0.159651	1.52191e-11
C34:3 PC	756.5504	8.74	HMDB08006	Model 2	0.65 (0.56 - 0.76)	8.77219e-08	0.568815	-0.430563	0.0804719	0.0283296	1		0.159651	1.52191e-11
C34:3 PC	756.5504	8.74	HMDB08006	Model 3	0.70 (0.59 - 0.83)	3.42667e-05	0.568815	-0.363063	0.0876311	0.0179458	1		0.159651	1.52191e-11
C34:3 PC	756.5504	8.74	HMDB08006	Model 4	0.81 (0.68 - 0.97)	0.0189827	0.568815	-0.206151	0.0878781	0.00124153	0		0.159651	1.52191e-11
C34:3 PC plasmalogen	742.5729	9.3	HMDB11211	Model 1	0.84 (0.72 - 0.98)	0.0269378	0.504611	-0.177296	0.0801369	0.0301354	1		0.100069	2.53468e-05
C34:3 PC plasmalogen	742.5729	9.3	HMDB11211	Model 2	0.89 (0.75 - 1.05)	0.161159	0.504611	-0.12174	0.0868837	0.0283296	0		0.100069	2.53468e-05
C34:3 PC plasmalogen	742.5729	9.3	HMDB11211	Model 3	0.96 (0.80 - 1.15)	0.664415	0.504611	-0.0394963	0.0910418	0.0179458	0		0.100069	2.53468e-05
C34:3 PC plasmalogen	742.5729	9.3	HMDB11211	Model 4	0.93 (0.78 - 1.10)	0.399358	0.504611	-0.0748877	0.0888591	0.00124153	0		0.100069	2.53468e-05
C34:3 PE plasmalogen	700.5253	9.3	HMDB11343	Model 1	0.96 (0.87 - 1.06)	0.381692	0.789631	-0.0440852	0.0503956	0.0301354	0		0.042895	0.0715997
C34:3 PE plasmalogen	700.5253	9.3	HMDB11343	Model 2	0.98 (0.88 - 1.09)	0.721399	0.789631	-0.0195299	0.0547685	0.0283296	0		0.042895	0.0715997
C34:3 PE plasmalogen	700.5253	9.3	HMDB11343	Model 3	0.98 (0.88 - 1.10)	0.775337	0.789631	-0.0167161	0.0585708	0.0179458	0		0.042895	0.0715997
C34:3 PE plasmalogen	700.5253	9.3	HMDB11343	Model 4	1.00 (0.89 - 1.12)	0.998321	0.789631	0.000121238	0.0576246	0.00124153	0		0.042895	0.0715997
C34:4 PC	754.5354	8.57	HMDB07883	Model 1	0.64 (0.58 - 0.72)	9.661e-17	0.774558	-0.439004	0.0528355	0.0301354	1		0.253808	2.3944e-27
C34:4 PC	754.5354	8.57	HMDB07883	Model 2	0.69 (0.62 - 0.77)	6.396e-12	0.774558	-0.371731	0.054105	0.0283296	1		0.253808	2.3944e-27
C34:4 PC	754.5354	8.57	HMDB07883	Model 3	0.79 (0.70 - 0.88)	3.68865e-05	0.774558	-0.237897	0.0576556	0.0179458	1		0.253808	2.3944e-27
C34:4 PC	754.5354	8.57	HMDB07883	Model 4	0.91 (0.81 - 1.02)	0.122376	0.774558	-0.0913353	0.0591214	0.00124153	0		0.253808	2.3944e-27
C34:5 PC plasmalogen	738.5413	9.51	HMDB11214	Model 1	1.07 (0.98 - 1.17)	0.144734	0.863213	0.0671733	0.0460601	0.0301354	0		0.0261634	0.27195
C34:5 PC plasmalogen	738.5413	9.51	HMDB11214	Model 2	1.06 (0.97 - 1.17)	0.219815	0.863213	0.058915	0.0480147	0.0283296	0		0.0261634	0.27195
C34:5 PC plasmalogen	738.5413	9.51	HMDB11214	Model 3	1.02 (0.93 - 1.13)	0.630075	0.863213	0.0246528	0.0511871	0.0179458	0		0.0261634	0.27195
C34:5 PC plasmalogen	738.5413	9.51	HMDB11214	Model 4	1.05 (0.95 - 1.16)	0.332396	0.863213	0.0501411	0.0517292	0.00124153	0		0.0261634	0.27195
C36:0 DAG	647.5572	10.36	HMDB07158	Model 1	1.10 (0.98 - 1.24)	0.0949645	0.647578	0.0973796	0.0583191	0.0301354	0		-0.0788129	0.000920073
C36:0 DAG	647.5572	10.36	HMDB07158	Model 2	1.05 (0.93 - 1.19)	0.404812	0.647578	0.0522079	0.0626702	0.0283296	0		-0.0788129	0.000920073
C36:0 DAG	647.5572	10.36	HMDB07158	Model 3	0.96 (0.85 - 1.09)	0.566737	0.647578	-0.0374491	0.0653718	0.0179458	0		-0.0788129	0.000920073
C36:0 DAG	647.5572	10.36	HMDB07158	Model 4	0.95 (0.84 - 1.08)	0.423829	0.647578	-0.0520817	0.0651187	0.00124153	0		-0.0788129	0.000920073
C36:0 PC	790.63	9.96	HMDB08036	Model 1	0.97 (0.81 - 1.15)	0.731647	0.461973	-0.0304713	0.0888543	0.0301354	0		0.027727	0.244317
C36:0 PC	790.63	9.96	HMDB08036	Model 2	1.09 (0.90 - 1.31)	0.369638	0.461973	0.0844405	0.0941207	0.0283296	0		0.027727	0.244317
C36:0 PC	790.63	9.96	HMDB08036	Model 3	1.02 (0.84 - 1.25)	0.822072	0.461973	0.022895	0.101809	0.0179458	0		0.027727	0.244317
C36:0 PC	790.63	9.96	HMDB08036	Model 4	0.99 (0.81 - 1.21)	0.940639	0.461973	-0.00752793	0.101092	0.00124153	0		0.027727	0.244317
C36:0 PE	748.5823	9.34	HMDB08991	Model 1	1.00 (0.87 - 1.15)	0.96129	0.583011	0.00343424	0.070758	0.0301354	0		0.041969	0.0779471
C36:0 PE	748.5823	9.34	HMDB08991	Model 2	0.98 (0.85 - 1.12)	0.748751	0.583011	-0.0224674	0.0701478	0.0283296	0		0.041969	0.0779471
C36:0 PE	748.5823	9.34	HMDB08991	Model 3	0.94 (0.81 - 1.08)	0.366831	0.583011	-0.0668935	0.0741264	0.0179458	0		0.041969	0.0779471
C36:0 PE	748.5823	9.34	HMDB08991	Model 4	0.95 (0.82 - 1.09)	0.451257	0.583011	-0.0552017	0.0732779	0.00124153	0		0.041969	0.0779471
C36:1 DAG	645.5414	10.14	HMDB07216	Model 1	1.15 (1.07 - 1.24)	0.000346125	0.968592	0.141429	0.0395265	0.0301354	1		-0.102038	1.74696e-05
C36:1 DAG	645.5414	10.14	HMDB07216	Model 2	1.10 (1.01 - 1.19)	0.0278437	0.968592	0.0927147	0.042153	0.0283296	1		-0.102038	1.74696e-05
C36:1 DAG	645.5414	10.14	HMDB07216	Model 3	0.99 (0.90 - 1.08)	0.772561	0.968592	-0.0130566	0.0451742	0.0179458	0		-0.102038	1.74696e-05
C36:1 DAG	645.5414	10.14	HMDB07216	Model 4	0.99 (0.90 - 1.08)	0.793971	0.968592	-0.0118657	0.0454352	0.00124153	0		-0.102038	1.74696e-05
C36:1 PC	788.6137	9.71	HMDB08038	Model 1	0.83 (0.71 - 0.97)	0.0215416	0.519958	-0.185702	0.0807977	0.0301354	1		0.0502804	0.0346681
C36:1 PC	788.6137	9.71	HMDB08038	Model 2	0.86 (0.73 - 1.01)	0.0646867	0.519958	-0.152243	0.0824088	0.0283296	0		0.0502804	0.0346681
C36:1 PC	788.6137	9.71	HMDB08038	Model 3	0.93 (0.78 - 1.10)	0.397273	0.519958	-0.0740843	0.0875182	0.0179458	0		0.0502804	0.0346681
C36:1 PC	788.6137	9.71	HMDB08038	Model 4	0.98 (0.83 - 1.16)	0.826558	0.519958	-0.0190222	0.0868126	0.00124153	0		0.0502804	0.0346681
C36:1 PC plasmalogen	774.633	9.97	HMDB11241	Model 1	1.16 (0.99 - 1.36)	0.0711466	0.513979	0.145882	0.0808418	0.0301354	0		-0.041761	0.0794334
C36:1 PC plasmalogen	774.633	9.97	HMDB11241	Model 2	1.22 (1.03 - 1.44)	0.0208369	0.513979	0.197389	0.0854155	0.0283296	1		-0.041761	0.0794334
C36:1 PC plasmalogen	774.633	9.97	HMDB11241	Model 3	1.12 (0.93 - 1.33)	0.227943	0.513979	0.109365	0.0907082	0.0179458	0		-0.041761	0.0794334
C36:1 PC plasmalogen	774.633	9.97	HMDB11241	Model 4	1.06 (0.89 - 1.27)	0.509599	0.513979	0.0605563	0.0918269	0.00124153	0		-0.041761	0.0794334
C36:1 PE	746.5694	9.7	HMDB08993	Model 1	1.30 (1.18 - 1.43)	6.37974e-08	0.791308	0.260256	0.0481259	0.0301354	1		-0.244425	2.01098e-25
C36:1 PE	746.5694	9.7	HMDB08993	Model 2	1.18 (1.07 - 1.31)	0.00116566	0.791308	0.169346	0.0521522	0.0283296	1		-0.244425	2.01098e-25
C36:1 PE	746.5694	9.7	HMDB08993	Model 3	1.06 (0.95 - 1.18)	0.309414	0.791308	0.0572792	0.0563521	0.0179458	0		-0.244425	2.01098e-25
C36:1 PE	746.5694	9.7	HMDB08993	Model 4	0.98 (0.88 - 1.10)	0.791342	0.791308	-0.0155376	0.0587282	0.00124153	0		-0.244425	2.01098e-25
C36:1 PS	790.562	8.95	HMDB10163	Model 1	0.91 (0.80 - 1.02)	0.111427	0.666127	-0.0988249	0.0620834	0.0301354	0		0.082229	0.000544191
C36:1 PS	790.562	8.95	HMDB10163	Model 2	0.96 (0.84 - 1.09)	0.504065	0.666127	-0.0451161	0.0675283	0.0283296	0		0.082229	0.000544191
C36:1 PS	790.562	8.95	HMDB10163	Model 3	0.97 (0.84 - 1.12)	0.675721	0.666127	-0.0301921	0.0721765	0.0179458	0		0.082229	0.000544191
C36:1 PS	790.562	8.95	HMDB10163	Model 4	1.01 (0.88 - 1.17)	0.868162	0.666127	0.0120411	0.0725398	0.00124153	0		0.082229	0.000544191
C36:2 DAG	643.5255	9.88	HMDB07218	Model 1	1.29 (1.16 - 1.43)	2.18995e-06	0.742328	0.254184	0.0536813	0.0301354	1		-0.146566	6.14776e-10
C36:2 DAG	643.5255	9.88	HMDB07218	Model 2	1.20 (1.07 - 1.34)	0.00168658	0.742328	0.179564	0.0571768	0.0283296	1		-0.146566	6.14776e-10
C36:2 DAG	643.5255	9.88	HMDB07218	Model 3	1.00 (0.89 - 1.13)	0.956833	0.742328	0.00328445	0.0606784	0.0179458	0		-0.146566	6.14776e-10
C36:2 DAG	643.5255	9.88	HMDB07218	Model 4	0.96 (0.85 - 1.08)	0.482018	0.742328	-0.0434695	0.0618289	0.00124153	0		-0.146566	6.14776e-10
C36:2 PC	786.598	9.44	HMDB08039	Model 1	0.74 (0.57 - 0.95)	0.0189195	0.326254	-0.307741	0.131115	0.0301354	1		0.0774499	0.00112833
C36:2 PC	786.598	9.44	HMDB08039	Model 2	0.81 (0.62 - 1.06)	0.1311	0.326254	-0.211098	0.139821	0.0283296	0		0.0774499	0.00112833
C36:2 PC	786.598	9.44	HMDB08039	Model 3	0.81 (0.61 - 1.08)	0.155464	0.326254	-0.210277	0.148031	0.0179458	0		0.0774499	0.00112833
C36:2 PC	786.598	9.44	HMDB08039	Model 4	0.90 (0.68 - 1.21)	0.491583	0.326254	-0.101733	0.147913	0.00124153	0		0.0774499	0.00112833
C36:2 PC plasmalogen	772.6183	9.71	HMDB11243	Model 1	1.04 (0.88 - 1.22)	0.656866	0.486358	0.0374223	0.084238	0.0301354	0		-0.0246974	0.299732
C36:2 PC plasmalogen	772.6183	9.71	HMDB11243	Model 2	1.15 (0.96 - 1.37)	0.130567	0.486358	0.137689	0.0910718	0.0283296	0		-0.0246974	0.299732
C36:2 PC plasmalogen	772.6183	9.71	HMDB11243	Model 3	1.07 (0.88 - 1.29)	0.49028	0.486358	0.0666019	0.0965436	0.0179458	0		-0.0246974	0.299732
C36:2 PC plasmalogen	772.6183	9.71	HMDB11243	Model 4	0.96 (0.79 - 1.16)	0.640581	0.486358	-0.0454191	0.0972807	0.00124153	0		-0.0246974	0.299732
C36:2 PE	744.5516	9.44	HMDB08994	Model 1	1.41 (1.27 - 1.57)	1.32335e-10	0.757831	0.344941	0.0536917	0.0301354	1		-0.254736	1.52932e-27
C36:2 PE	744.5516	9.44	HMDB08994	Model 2	1.28 (1.15 - 1.44)	9.6448e-06	0.757831	0.250751	0.056667	0.0283296	1		-0.254736	1.52932e-27
C36:2 PE	744.5516	9.44	HMDB08994	Model 3	1.09 (0.96 - 1.23)	0.167206	0.757831	0.0856984	0.0620446	0.0179458	0		-0.254736	1.52932e-27
C36:2 PE	744.5516	9.44	HMDB08994	Model 4	0.98 (0.86 - 1.11)	0.715627	0.757831	-0.0233775	0.0641695	0.00124153	0		-0.254736	1.52932e-27
C36:2 PE plasmalogen	730.5729	9.96	HMDB09082	Model 1	1.00 (0.88 - 1.15)	0.944158	0.567965	0.00484125	0.069116	0.0301354	0		0.0499739	0.0357885
C36:2 PE plasmalogen	730.5729	9.96	HMDB09082	Model 2	0.96 (0.83 - 1.11)	0.575668	0.567965	-0.0409153	0.0730991	0.0283296	0		0.0499739	0.0357885
C36:2 PE plasmalogen	730.5729	9.96	HMDB09082	Model 3	0.98 (0.85 - 1.15)	0.843741	0.567965	-0.0152669	0.0774535	0.0179458	0		0.0499739	0.0357885
C36:2 PE plasmalogen	730.5729	9.96	HMDB09082	Model 4	1.07 (0.92 - 1.24)	0.404589	0.567965	0.0649052	0.077875	0.00124153	0		0.0499739	0.0357885
C36:2 PS plasmalogen	774.5628	6.82		Model 1	1.21 (1.09 - 1.34)	0.000190147	0.726407	0.190636	0.0510847	0.0301354	1		-0.0179406	0.451302
C36:2 PS plasmalogen	774.5628	6.82		Model 2	1.16 (1.04 - 1.29)	0.00829382	0.726407	0.145296	0.0550393	0.0283296	1		-0.0179406	0.451302
C36:2 PS plasmalogen	774.5628	6.82		Model 3	1.04 (0.92 - 1.17)	0.544638	0.726407	0.0364341	0.0601408	0.0179458	0		-0.0179406	0.451302
C36:2 PS plasmalogen	774.5628	6.82		Model 4	1.07 (0.96 - 1.21)	0.233885	0.726407	0.0708923	0.0595528	0.00124153	0		-0.0179406	0.451302
C36:3 DAG	641.5097	9.62	HMDB07219	Model 1	1.53 (1.36 - 1.73)	2.07889e-12	0.684062	0.426398	0.0606619	0.0301354	1		-0.204232	4.49146e-18
C36:3 DAG	641.5097	9.62	HMDB07219	Model 2	1.42 (1.25 - 1.61)	5.43947e-08	0.684062	0.347929	0.0640009	0.0283296	1		-0.204232	4.49146e-18
C36:3 DAG	641.5097	9.62	HMDB07219	Model 3	1.10 (0.97 - 1.26)	0.149904	0.684062	0.0981316	0.068153	0.0179458	0		-0.204232	4.49146e-18
C36:3 DAG	641.5097	9.62	HMDB07219	Model 4	0.98 (0.86 - 1.13)	0.787834	0.684062	-0.0188941	0.0702056	0.00124153	0		-0.204232	4.49146e-18
C36:3 PC	784.5824	9.17	HMDB08105	Model 1	0.77 (0.63 - 0.95)	0.0150736	0.401346	-0.259449	0.106742	0.0301354	1		0.0434722	0.0678623
C36:3 PC	784.5824	9.17	HMDB08105	Model 2	0.76 (0.61 - 0.95)	0.0173327	0.401346	-0.269807	0.113385	0.0283296	1		0.0434722	0.0678623
C36:3 PC	784.5824	9.17	HMDB08105	Model 3	0.75 (0.60 - 0.95)	0.0180895	0.401346	-0.283554	0.119958	0.0179458	0		0.0434722	0.0678623
C36:3 PC	784.5824	9.17	HMDB08105	Model 4	0.81 (0.64 - 1.03)	0.0809013	0.401346	-0.208851	0.119652	0.00124153	0		0.0434722	0.0678623
C36:3 PC plasmalogen	770.6033	9.7	HMDB11244	Model 1	0.95 (0.82 - 1.09)	0.451186	0.572691	-0.0542458	0.0719974	0.0301354	0		0.0458791	0.053965
C36:3 PC plasmalogen	770.6033	9.7	HMDB11244	Model 2	0.97 (0.83 - 1.13)	0.726793	0.572691	-0.0274179	0.0784726	0.0283296	0		0.0458791	0.053965
C36:3 PC plasmalogen	770.6033	9.7	HMDB11244	Model 3	1.00 (0.85 - 1.17)	0.951952	0.572691	-0.00495955	0.082308	0.0179458	0		0.0458791	0.053965
C36:3 PC plasmalogen	770.6033	9.7	HMDB11244	Model 4	0.96 (0.81 - 1.12)	0.577242	0.572691	-0.045525	0.0816714	0.00124153	0		0.0458791	0.053965
C36:3 PE	742.5366	9.15	HMDB09060	Model 1	1.43 (1.31 - 1.57)	1.81427e-15	0.914936	0.36093	0.0453804	0.0301354	1		-0.32066	1.70876e-43
C36:3 PE	742.5366	9.15	HMDB09060	Model 2	1.28 (1.16 - 1.40)	5.78511e-07	0.914936	0.243514	0.0487199	0.0283296	1		-0.32066	1.70876e-43
C36:3 PE	742.5366	9.15	HMDB09060	Model 3	1.12 (1.01 - 1.25)	0.039427	0.914936	0.112429	0.0545852	0.0179458	0		-0.32066	1.70876e-43
C36:3 PE	742.5366	9.15	HMDB09060	Model 4	0.97 (0.87 - 1.09)	0.649379	0.914936	-0.0258561	0.0568734	0.00124153	0		-0.32066	1.70876e-43
C36:3 PE plasmalogen	728.5572	9.71	HMDB11441	Model 1	1.03 (0.90 - 1.17)	0.687672	0.594908	0.0272021	0.0676641	0.0301354	0		0.0103753	0.663136
C36:3 PE plasmalogen	728.5572	9.71	HMDB11441	Model 2	0.99 (0.86 - 1.14)	0.895146	0.594908	-0.00961047	0.0729192	0.0283296	0		0.0103753	0.663136
C36:3 PE plasmalogen	728.5572	9.71	HMDB11441	Model 3	1.01 (0.87 - 1.18)	0.898848	0.594908	0.00986287	0.0775888	0.0179458	0		0.0103753	0.663136
C36:3 PE plasmalogen	728.5572	9.71	HMDB11441	Model 4	1.02 (0.88 - 1.19)	0.788244	0.594908	0.0207697	0.0773283	0.00124153	0		0.0103753	0.663136
C36:3 PS plasmalogen	772.5476	6.79		Model 1	1.02 (0.94 - 1.11)	0.601547	0.935221	0.0228609	0.04378	0.0301354	0		-0.0079223	0.739436
C36:3 PS plasmalogen	772.5476	6.79		Model 2	1.00 (0.92 - 1.10)	0.935171	0.935221	0.00366676	0.0450793	0.0283296	0		-0.0079223	0.739436
C36:3 PS plasmalogen	772.5476	6.79		Model 3	0.98 (0.89 - 1.07)	0.639514	0.935221	-0.0217855	0.0465126	0.0179458	0		-0.0079223	0.739436
C36:3 PS plasmalogen	772.5476	6.79		Model 4	0.99 (0.90 - 1.08)	0.80806	0.935221	-0.0110492	0.0454831	0.00124153	0		-0.0079223	0.739436
C36:4 DAG	639.4938	9.35	HMDB07248	Model 1	1.23 (1.13 - 1.32)	2.90799e-07	1.08504	0.203302	0.0396353	0.0301354	1		-0.182019	1.29803e-14
C36:4 DAG	639.4938	9.35	HMDB07248	Model 2	1.20 (1.11 - 1.30)	8.25651e-06	1.08504	0.184308	0.0413392	0.0283296	1		-0.182019	1.29803e-14
C36:4 DAG	639.4938	9.35	HMDB07248	Model 3	1.07 (0.98 - 1.17)	0.14783	1.08504	0.0653198	0.0451341	0.0179458	0		-0.182019	1.29803e-14
C36:4 DAG	639.4938	9.35	HMDB07248	Model 4	0.98 (0.90 - 1.08)	0.741733	1.08504	-0.0152361	0.0462318	0.00124153	0		-0.182019	1.29803e-14
C36:4 hydroxy-PC	798.562	7.97		Model 1	1.01 (0.96 - 1.06)	0.737076	1.5769	0.00877361	0.0261331	0.0301354	0		0.065876	0.00562935
C36:4 hydroxy-PC	798.562	7.97		Model 2	0.99 (0.94 - 1.04)	0.661093	1.5769	-0.0117769	0.0268632	0.0283296	0		0.065876	0.00562935
C36:4 hydroxy-PC	798.562	7.97		Model 3	1.00 (0.94 - 1.05)	0.89481	1.5769	-0.00361246	0.0273215	0.0179458	0		0.065876	0.00562935
C36:4 hydroxy-PC	798.562	7.97		Model 4	1.02 (0.97 - 1.08)	0.442748	1.5769	0.0206835	0.026947	0.00124153	0		0.065876	0.00562935
C36:4 PC plasmalogen	768.5858	9.33	HMDB11310	Model 1	1.27 (1.04 - 1.55)	0.0182025	0.402134	0.238761	0.101107	0.0301354	1		-0.0383089	0.107642
C36:4 PC plasmalogen	768.5858	9.33	HMDB11310	Model 2	1.28 (1.04 - 1.57)	0.0198444	0.402134	0.244957	0.105165	0.0283296	1		-0.0383089	0.107642
C36:4 PC plasmalogen	768.5858	9.33	HMDB11310	Model 3	1.15 (0.93 - 1.42)	0.209756	0.402134	0.137916	0.10996	0.0179458	0		-0.0383089	0.107642
C36:4 PC plasmalogen	768.5858	9.33	HMDB11310	Model 4	1.13 (0.91 - 1.41)	0.257023	0.402134	0.125806	0.110993	0.00124153	0		-0.0383089	0.107642
C36:4 PC-A	782.5667	8.84	HMDB07983	Model 1	0.80 (0.71 - 0.89)	0.000111924	0.706497	-0.226302	0.0585793	0.0301354	1		0.131497	2.94584e-08
C36:4 PC-A	782.5667	8.84	HMDB07983	Model 2	0.83 (0.74 - 0.95)	0.00464849	0.706497	-0.181167	0.0640067	0.0283296	1		0.131497	2.94584e-08
C36:4 PC-A	782.5667	8.84	HMDB07983	Model 3	0.86 (0.75 - 0.98)	0.0276172	0.706497	-0.149995	0.0680967	0.0179458	0		0.131497	2.94584e-08
C36:4 PC-A	782.5667	8.84	HMDB07983	Model 4	0.90 (0.79 - 1.03)	0.141536	0.706497	-0.101988	0.069375	0.00124153	0		0.131497	2.94584e-08
C36:4 PC-B	782.5657	9.04	HMDB08138	Model 1	0.94 (0.75 - 1.17)	0.56438	0.359522	-0.0661974	0.114856	0.0301354	0		0.0398959	0.0938198
C36:4 PC-B	782.5657	9.04	HMDB08138	Model 2	0.85 (0.68 - 1.08)	0.189355	0.359522	-0.156784	0.119456	0.0283296	0		0.0398959	0.0938198
C36:4 PC-B	782.5657	9.04	HMDB08138	Model 3	0.76 (0.60 - 0.97)	0.0248956	0.359522	-0.2731	0.121755	0.0179458	0		0.0398959	0.0938198
C36:4 PC-B	782.5657	9.04	HMDB08138	Model 4	0.92 (0.72 - 1.18)	0.496028	0.359522	-0.0860664	0.126428	0.00124153	0		0.0398959	0.0938198
C36:4 PE	740.5224	9.04	HMDB08937	Model 1	1.49 (1.35 - 1.65)	8.45403e-15	0.837604	0.399686	0.0515021	0.0301354	1		-0.338343	1.60228e-48
C36:4 PE	740.5224	9.04	HMDB08937	Model 2	1.33 (1.19 - 1.48)	2.72454e-07	0.837604	0.283167	0.0550741	0.0283296	1		-0.338343	1.60228e-48
C36:4 PE	740.5224	9.04	HMDB08937	Model 3	1.07 (0.96 - 1.20)	0.234941	0.837604	0.0673863	0.0567355	0.0179458	0		-0.338343	1.60228e-48
C36:4 PE	740.5224	9.04	HMDB08937	Model 4	0.93 (0.83 - 1.04)	0.187274	0.837604	-0.0762279	0.057806	0.00124153	0		-0.338343	1.60228e-48
C36:4 PE plasmalogen	726.5405	9.42	HMDB11442	Model 1	0.99 (0.89 - 1.10)	0.836366	0.740533	-0.0111003	0.0537433	0.0301354	0		0.00992631	0.67687
C36:4 PE plasmalogen	726.5405	9.42	HMDB11442	Model 2	0.99 (0.88 - 1.11)	0.835485	0.740533	-0.0120333	0.0579436	0.0283296	0		0.00992631	0.67687
C36:4 PE plasmalogen	726.5405	9.42	HMDB11442	Model 3	1.01 (0.90 - 1.14)	0.883098	0.740533	0.00895665	0.0609117	0.0179458	0		0.00992631	0.67687
C36:4 PE plasmalogen	726.5405	9.42	HMDB11442	Model 4	1.00 (0.89 - 1.12)	0.987095	0.740533	-0.000980035	0.0605888	0.00124153	0		0.00992631	0.67687
C36:5 PC plasmalogen-A	766.5713	9.07	HMDB11221	Model 1	1.00 (0.93 - 1.07)	0.970947	1.14753	-0.00135711	0.0372616	0.0301354	0		0.172343	3.10105e-13
C36:5 PC plasmalogen-A	766.5713	9.07	HMDB11221	Model 2	1.04 (0.96 - 1.12)	0.33399	1.14753	0.0359778	0.03724	0.0283296	0		0.172343	3.10105e-13
C36:5 PC plasmalogen-A	766.5713	9.07	HMDB11221	Model 3	1.03 (0.95 - 1.11)	0.505663	1.14753	0.0262012	0.0393643	0.0179458	0		0.172343	3.10105e-13
C36:5 PC plasmalogen-A	766.5713	9.07	HMDB11221	Model 4	1.07 (0.99 - 1.15)	0.0972097	1.14753	0.0638683	0.0385089	0.00124153	0		0.172343	3.10105e-13
C36:5 PC plasmalogen-B	766.5704	9.3	HMDB11220	Model 1	1.01 (0.84 - 1.20)	0.946906	0.455924	0.00609504	0.0915272	0.0301354	0		0.0304168	0.201512
C36:5 PC plasmalogen-B	766.5704	9.3	HMDB11220	Model 2	1.00 (0.83 - 1.22)	0.962646	0.455924	0.00459704	0.0981572	0.0283296	0		0.0304168	0.201512
C36:5 PC plasmalogen-B	766.5704	9.3	HMDB11220	Model 3	0.97 (0.79 - 1.18)	0.763825	0.455924	-0.0306442	0.10199	0.0179458	0		0.0304168	0.201512
C36:5 PC plasmalogen-B	766.5704	9.3	HMDB11220	Model 4	1.00 (0.82 - 1.22)	0.994055	0.455924	0.000749807	0.100632	0.00124153	0		0.0304168	0.201512
C36:5 PE plasmalogen	724.5254	9.31	HMDB11410	Model 1	0.96 (0.84 - 1.09)	0.50979	0.635758	-0.0424186	0.064352	0.0301354	0		0.0367904	0.122331
C36:5 PE plasmalogen	724.5254	9.31	HMDB11410	Model 2	1.01 (0.89 - 1.16)	0.847127	0.635758	0.0131457	0.068188	0.0283296	0		0.0367904	0.122331
C36:5 PE plasmalogen	724.5254	9.31	HMDB11410	Model 3	0.98 (0.85 - 1.13)	0.730792	0.635758	-0.0250904	0.0729218	0.0179458	0		0.0367904	0.122331
C36:5 PE plasmalogen	724.5254	9.31	HMDB11410	Model 4	1.03 (0.90 - 1.19)	0.646464	0.635758	0.0335143	0.0730668	0.00124153	0		0.0367904	0.122331
C38:2 PC	814.6295	9.79	HMDB08270	Model 1	0.90 (0.76 - 1.06)	0.21775	0.505497	-0.104428	0.0847265	0.0301354	0		0.0129243	0.587395
C38:2 PC	814.6295	9.79	HMDB08270	Model 2	0.99 (0.83 - 1.17)	0.863471	0.505497	-0.0149811	0.0871209	0.0283296	0		0.0129243	0.587395
C38:2 PC	814.6295	9.79	HMDB08270	Model 3	1.04 (0.86 - 1.25)	0.691142	0.505497	0.0371973	0.0936238	0.0179458	0		0.0129243	0.587395
C38:2 PC	814.6295	9.79	HMDB08270	Model 4	1.06 (0.88 - 1.26)	0.55216	0.505497	0.0546309	0.0918898	0.00124153	0		0.0129243	0.587395
C38:2 PE	772.5814	9.23	HMDB08942	Model 1	1.14 (0.95 - 1.37)	0.162506	0.464492	0.130297	0.0932897	0.0301354	0		0.0237963	0.317718
C38:2 PE	772.5814	9.23	HMDB08942	Model 2	1.14 (0.94 - 1.38)	0.192491	0.464492	0.128374	0.0985032	0.0283296	0		0.0237963	0.317718
C38:2 PE	772.5814	9.23	HMDB08942	Model 3	0.95 (0.77 - 1.16)	0.596399	0.464492	-0.0546615	0.103216	0.0179458	0		0.0237963	0.317718
C38:2 PE	772.5814	9.23	HMDB08942	Model 4	0.97 (0.80 - 1.19)	0.801157	0.464492	-0.0257693	0.10232	0.00124153	0		0.0237963	0.317718
C38:3 PC	812.6135	9.59	HMDB08047	Model 1	0.73 (0.63 - 0.83)	4.22186e-06	0.578582	-0.319166	0.0693816	0.0301354	1		0.0780524	0.00103142
C38:3 PC	812.6135	9.59	HMDB08047	Model 2	0.81 (0.71 - 0.94)	0.00472664	0.578582	-0.205105	0.0726009	0.0283296	1		0.0780524	0.00103142
C38:3 PC	812.6135	9.59	HMDB08047	Model 3	0.87 (0.75 - 1.01)	0.0723221	0.578582	-0.140456	0.0781578	0.0179458	0		0.0780524	0.00103142
C38:3 PC	812.6135	9.59	HMDB08047	Model 4	0.95 (0.81 - 1.11)	0.500475	0.578582	-0.0532873	0.0790914	0.00124153	0		0.0780524	0.00103142
C38:3 PE plasmalogen	756.5866	9.5	HMDB11384	Model 1	0.97 (0.88 - 1.07)	0.546504	0.795096	-0.0301108	0.0499344	0.0301354	0		0.0688191	0.00382064
C38:3 PE plasmalogen	756.5866	9.5	HMDB11384	Model 2	0.99 (0.89 - 1.10)	0.818281	0.795096	-0.0122481	0.0533089	0.0283296	0		0.0688191	0.00382064
C38:3 PE plasmalogen	756.5866	9.5	HMDB11384	Model 3	0.99 (0.89 - 1.10)	0.78986	0.795096	-0.0145861	0.0547337	0.0179458	0		0.0688191	0.00382064
C38:3 PE plasmalogen	756.5866	9.5	HMDB11384	Model 4	0.94 (0.85 - 1.05)	0.300794	0.795096	-0.0574521	0.0555236	0.00124153	0		0.0688191	0.00382064
C38:4 DAG	667.5258	9.75	HMDB07170	Model 1	1.21 (1.10 - 1.33)	0.000112564	0.806837	0.190724	0.0493876	0.0301354	1		-0.150435	2.1288e-10
C38:4 DAG	667.5258	9.75	HMDB07170	Model 2	1.09 (0.98 - 1.21)	0.129866	0.806837	0.0827643	0.0546432	0.0283296	0		-0.150435	2.1288e-10
C38:4 DAG	667.5258	9.75	HMDB07170	Model 3	0.95 (0.85 - 1.06)	0.376802	0.806837	-0.0501519	0.0567455	0.0179458	0		-0.150435	2.1288e-10
C38:4 DAG	667.5258	9.75	HMDB07170	Model 4	0.94 (0.84 - 1.05)	0.303727	0.806837	-0.0588674	0.0572376	0.00124153	0		-0.150435	2.1288e-10
C38:4 PC	810.5968	9.47	HMDB08048	Model 1	0.95 (0.77 - 1.18)	0.634739	0.387526	-0.0521904	0.109859	0.0301354	0		-0.0178493	0.45361
C38:4 PC	810.5968	9.47	HMDB08048	Model 2	0.92 (0.73 - 1.14)	0.438788	0.387526	-0.0879175	0.113553	0.0283296	0		-0.0178493	0.45361
C38:4 PC	810.5968	9.47	HMDB08048	Model 3	0.86 (0.68 - 1.07)	0.177665	0.387526	-0.154938	0.114941	0.0179458	0		-0.0178493	0.45361
C38:4 PC	810.5968	9.47	HMDB08048	Model 4	0.96 (0.76 - 1.21)	0.734637	0.387526	-0.0398764	0.117642	0.00124153	0		-0.0178493	0.45361
C38:4 PC plasmalogen	796.6178	9.73	HMDB11252	Model 1	1.23 (1.03 - 1.47)	0.0232579	0.46678	0.206611	0.0910515	0.0301354	1		-0.0303816	0.202033
C38:4 PC plasmalogen	796.6178	9.73	HMDB11252	Model 2	1.22 (1.01 - 1.47)	0.0418747	0.46678	0.195227	0.0959457	0.0283296	0		-0.0303816	0.202033
C38:4 PC plasmalogen	796.6178	9.73	HMDB11252	Model 3	1.03 (0.85 - 1.25)	0.747684	0.46678	0.0319425	0.0992944	0.0179458	0		-0.0303816	0.202033
C38:4 PC plasmalogen	796.6178	9.73	HMDB11252	Model 4	1.05 (0.87 - 1.28)	0.612206	0.46678	0.0502348	0.0990968	0.00124153	0		-0.0303816	0.202033
C38:4 PE	768.5519	9.46	HMDB09003	Model 1	1.66 (1.46 - 1.88)	7.92294e-15	0.623927	0.504486	0.0649373	0.0301354	1		-0.308122	3.97349e-40
C38:4 PE	768.5519	9.46	HMDB09003	Model 2	1.48 (1.29 - 1.70)	2.18295e-08	0.623927	0.392565	0.0701405	0.0283296	1		-0.308122	3.97349e-40
C38:4 PE	768.5519	9.46	HMDB09003	Model 3	1.07 (0.93 - 1.24)	0.351897	0.623927	0.0680252	0.0730734	0.0179458	0		-0.308122	3.97349e-40
C38:4 PE	768.5519	9.46	HMDB09003	Model 4	0.96 (0.83 - 1.12)	0.638869	0.623927	-0.0357565	0.0761942	0.00124153	0		-0.308122	3.97349e-40
C38:5 DAG	665.5099	9.56	HMDB07199	Model 1	1.28 (1.16 - 1.42)	1.76147e-06	0.758137	0.250658	0.0524497	0.0301354	1		-0.147013	5.44604e-10
C38:5 DAG	665.5099	9.56	HMDB07199	Model 2	1.12 (0.99 - 1.25)	0.063434	0.758137	0.109372	0.0589246	0.0283296	0		-0.147013	5.44604e-10
C38:5 DAG	665.5099	9.56	HMDB07199	Model 3	1.00 (0.89 - 1.13)	0.952886	0.758137	0.00359358	0.060823	0.0179458	0		-0.147013	5.44604e-10
C38:5 DAG	665.5099	9.56	HMDB07199	Model 4	0.98 (0.87 - 1.10)	0.716404	0.758137	-0.0225162	0.0619821	0.00124153	0		-0.147013	5.44604e-10
C38:5 PE	766.5367	9.17	HMDB09069	Model 1	1.78 (1.57 - 2.01)	3.36983e-19	0.632042	0.57385	0.0640751	0.0301354	1		-0.339754	6.14984e-49
C38:5 PE	766.5367	9.17	HMDB09069	Model 2	1.52 (1.33 - 1.75)	3.18515e-09	0.632042	0.421212	0.0711295	0.0283296	1		-0.339754	6.14984e-49
C38:5 PE	766.5367	9.17	HMDB09069	Model 3	1.13 (0.97 - 1.31)	0.106905	0.632042	0.121734	0.075505	0.0179458	0		-0.339754	6.14984e-49
C38:5 PE	766.5367	9.17	HMDB09069	Model 4	0.93 (0.80 - 1.09)	0.365457	0.632042	-0.0715364	0.0790445	0.00124153	0		-0.339754	6.14984e-49
C38:5 PE plasmalogen	752.556	9.71	HMDB11386	Model 1	1.02 (0.89 - 1.18)	0.753142	0.57611	0.0225512	0.0717051	0.0301354	0		-0.00169266	0.943349
C38:5 PE plasmalogen	752.556	9.71	HMDB11386	Model 2	1.03 (0.89 - 1.19)	0.714917	0.57611	0.0277844	0.0760675	0.0283296	0		-0.00169266	0.943349
C38:5 PE plasmalogen	752.556	9.71	HMDB11386	Model 3	1.01 (0.86 - 1.18)	0.939375	0.57611	0.00605599	0.0796257	0.0179458	0		-0.00169266	0.943349
C38:5 PE plasmalogen	752.556	9.71	HMDB11386	Model 4	1.05 (0.90 - 1.23)	0.510316	0.57611	0.0529778	0.0804711	0.00124153	0		-0.00169266	0.943349
C38:6 PC	806.5662	8.97	HMDB07991	Model 1	0.90 (0.78 - 1.05)	0.180683	0.550744	-0.102081	0.0762565	0.0301354	0		0.152758	1.11105e-10
C38:6 PC	806.5662	8.97	HMDB07991	Model 2	1.03 (0.88 - 1.22)	0.679688	0.550744	0.0343102	0.0830978	0.0283296	0		0.152758	1.11105e-10
C38:6 PC	806.5662	8.97	HMDB07991	Model 3	1.00 (0.84 - 1.18)	0.983654	0.550744	-0.00176649	0.0862227	0.0179458	0		0.152758	1.11105e-10
C38:6 PC	806.5662	8.97	HMDB07991	Model 4	1.04 (0.88 - 1.23)	0.647181	0.550744	0.0387652	0.0846989	0.00124153	0		0.152758	1.11105e-10
C38:6 PC plasmalogen	792.586	9.25	HMDB11319	Model 1	1.09 (0.95 - 1.25)	0.226737	0.586962	0.0842366	0.0696857	0.0301354	0		0.0551413	0.0205195
C38:6 PC plasmalogen	792.586	9.25	HMDB11319	Model 2	1.26 (1.09 - 1.46)	0.00226689	0.586962	0.231887	0.075958	0.0283296	1		0.0551413	0.0205195
C38:6 PC plasmalogen	792.586	9.25	HMDB11319	Model 3	1.17 (1.00 - 1.37)	0.047171	0.586962	0.157556	0.0793829	0.0179458	0		0.0551413	0.0205195
C38:6 PC plasmalogen	792.586	9.25	HMDB11319	Model 4	1.18 (1.00 - 1.38)	0.043538	0.586962	0.161967	0.0802408	0.00124153	0		0.0551413	0.0205195
C38:6 PE	764.5196	8.97	HMDB09102	Model 1	1.45 (1.31 - 1.60)	4.00656e-13	0.812809	0.371326	0.0511797	0.0301354	1		-0.200824	1.62416e-17
C38:6 PE	764.5196	8.97	HMDB09102	Model 2	1.36 (1.23 - 1.51)	7.84534e-09	0.812809	0.309093	0.0535527	0.0283296	1		-0.200824	1.62416e-17
C38:6 PE	764.5196	8.97	HMDB09102	Model 3	1.11 (0.99 - 1.24)	0.0703278	0.812809	0.103574	0.0572298	0.0179458	0		-0.200824	1.62416e-17
C38:6 PE	764.5196	8.97	HMDB09102	Model 4	1.00 (0.90 - 1.12)	0.952291	0.812809	0.00347831	0.0581363	0.00124153	0		-0.200824	1.62416e-17
C38:6 PE plasmalogen	750.5398	9.42	HMDB11387	Model 1	0.98 (0.85 - 1.14)	0.834408	0.555067	-0.0153128	0.0732489	0.0301354	0		0.0493791	0.0380508
C38:6 PE plasmalogen	750.5398	9.42	HMDB11387	Model 2	1.03 (0.89 - 1.21)	0.663845	0.555067	0.0341	0.0784611	0.0283296	0		0.0493791	0.0380508
C38:6 PE plasmalogen	750.5398	9.42	HMDB11387	Model 3	1.02 (0.87 - 1.20)	0.791558	0.555067	0.0212855	0.0805389	0.0179458	0		0.0493791	0.0380508
C38:6 PE plasmalogen	750.5398	9.42	HMDB11387	Model 4	1.07 (0.91 - 1.26)	0.409728	0.555067	0.0676668	0.0820827	0.00124153	0		0.0493791	0.0380508
C38:7 PC plasmalogen	790.5717	9.23	HMDB11229	Model 1	0.97 (0.85 - 1.11)	0.69969	0.635222	-0.0257765	0.0668237	0.0301354	0		0.118509	5.94883e-07
C38:7 PC plasmalogen	790.5717	9.23	HMDB11229	Model 2	1.11 (0.96 - 1.28)	0.17278	0.635222	0.101237	0.0742571	0.0283296	0		0.118509	5.94883e-07
C38:7 PC plasmalogen	790.5717	9.23	HMDB11229	Model 3	1.08 (0.93 - 1.26)	0.321153	0.635222	0.07674	0.0773518	0.0179458	0		0.118509	5.94883e-07
C38:7 PC plasmalogen	790.5717	9.23	HMDB11229	Model 4	1.10 (0.94 - 1.28)	0.238768	0.635222	0.0920277	0.0781173	0.00124153	0		0.118509	5.94883e-07
C38:7 PE plasmalogen	748.5244	9.24	HMDB11420	Model 1	0.91 (0.80 - 1.03)	0.118316	0.667288	-0.0978933	0.0626765	0.0301354	0		0.166437	1.97125e-12
C38:7 PE plasmalogen	748.5244	9.24	HMDB11420	Model 2	1.04 (0.91 - 1.19)	0.557569	0.667288	0.0400042	0.0682136	0.0283296	0		0.166437	1.97125e-12
C38:7 PE plasmalogen	748.5244	9.24	HMDB11420	Model 3	1.03 (0.90 - 1.19)	0.665372	0.667288	0.0311811	0.0720937	0.0179458	0		0.166437	1.97125e-12
C38:7 PE plasmalogen	748.5244	9.24	HMDB11420	Model 4	1.13 (0.98 - 1.30)	0.0898791	0.667288	0.122159	0.0720263	0.00124153	0		0.166437	1.97125e-12
C3-DC-CH3 carnitine	262.1284	8.54	HMDB13133	Model 1	1.86 (1.71 - 2.01)	4.68291e-49	0.801459	0.617946	0.0419754	0.0301354	1		-0.642731	2.86554e-206
C3-DC-CH3 carnitine	262.1284	8.54	HMDB13133	Model 2	1.86 (1.70 - 2.03)	4.16933e-42	0.801459	0.619009	0.0455253	0.0283296	1		-0.642731	2.86554e-206
C3-DC-CH3 carnitine	262.1284	8.54	HMDB13133	Model 3	1.63 (1.47 - 1.82)	3.18071e-19	0.801459	0.489266	0.0545918	0.0179458	1		-0.642731	2.86554e-206
C3-DC-CH3 carnitine	262.1284	8.54	HMDB13133	Model 4	1.08 (0.93 - 1.25)	0.323768	0.801459	0.0744632	0.0754635	0.00124153	0		-0.642731	2.86554e-206
C4 carnitine	232.1539	7.96	HMDB02013	Model 1	1.93 (1.75 - 2.14)	2.12488e-36	0.746604	0.659889	0.0523742	0.0301354	1		-0.56036	1.7689e-146
C4 carnitine	232.1539	7.96	HMDB02013	Model 2	1.87 (1.67 - 2.10)	1.22713e-26	0.746604	0.62536	0.0585398	0.0283296	1		-0.56036	1.7689e-146
C4 carnitine	232.1539	7.96	HMDB02013	Model 3	1.56 (1.37 - 1.77)	4.59727e-12	0.746604	0.44339	0.0640969	0.0179458	1		-0.56036	1.7689e-146
C4 carnitine	232.1539	7.96	HMDB02013	Model 4	1.07 (0.93 - 1.23)	0.334399	0.746604	0.0694308	0.0719274	0.00124153	0		-0.56036	1.7689e-146
C40:6 PC	834.5973	9.39	HMDB08057	Model 1	0.88 (0.76 - 1.02)	0.0855093	0.564804	-0.130144	0.0756836	0.0301354	0		0.0878662	0.000219056
C40:6 PC	834.5973	9.39	HMDB08057	Model 2	1.02 (0.87 - 1.20)	0.80446	0.564804	0.020157	0.0814165	0.0283296	0		0.0878662	0.000219056
C40:6 PC	834.5973	9.39	HMDB08057	Model 3	1.05 (0.89 - 1.24)	0.55133	0.564804	0.0502358	0.084321	0.0179458	0		0.0878662	0.000219056
C40:6 PC	834.5973	9.39	HMDB08057	Model 4	1.04 (0.89 - 1.23)	0.61477	0.564804	0.041924	0.0833023	0.00124153	0		0.0878662	0.000219056
C40:6 PE	792.5512	9.39	HMDB09012	Model 1	1.06 (1.02 - 1.10)	0.00367689	2.22842	0.0572657	0.0197153	0.0301354	1		-0.102922	1.475e-05
C40:6 PE	792.5512	9.39	HMDB09012	Model 2	1.05 (1.01 - 1.09)	0.0101435	2.22842	0.0513557	0.0199758	0.0283296	1		-0.102922	1.475e-05
C40:6 PE	792.5512	9.39	HMDB09012	Model 3	0.99 (0.95 - 1.03)	0.608546	2.22842	-0.0102904	0.0200925	0.0179458	0		-0.102922	1.475e-05
C40:6 PE	792.5512	9.39	HMDB09012	Model 4	0.98 (0.94 - 1.02)	0.36978	2.22842	-0.0178556	0.0199084	0.00124153	0		-0.102922	1.475e-05
C40:7 PC plasmalogen	818.6023	9.36	HMDB11294	Model 1	1.20 (1.04 - 1.38)	0.0100492	0.593067	0.183346	0.0712264	0.0301354	1		-0.0331054	0.164463
C40:7 PC plasmalogen	818.6023	9.36	HMDB11294	Model 2	1.37 (1.18 - 1.59)	3.62969e-05	0.593067	0.313235	0.0758461	0.0283296	1		-0.0331054	0.164463
C40:7 PC plasmalogen	818.6023	9.36	HMDB11294	Model 3	1.21 (1.03 - 1.41)	0.0188276	0.593067	0.188565	0.0802772	0.0179458	0		-0.0331054	0.164463
C40:7 PC plasmalogen	818.6023	9.36	HMDB11294	Model 4	1.11 (0.95 - 1.31)	0.18113	0.593067	0.108241	0.0809411	0.00124153	0		-0.0331054	0.164463
C40:7 PE plasmalogen	776.5556	9.64	HMDB11394	Model 1	1.00 (0.87 - 1.15)	0.950111	0.602855	0.00442367	0.070703	0.0301354	0		0.0931908	8.82249e-05
C40:7 PE plasmalogen	776.5556	9.64	HMDB11394	Model 2	1.11 (0.95 - 1.30)	0.171927	0.602855	0.106504	0.0779657	0.0283296	0		0.0931908	8.82249e-05
C40:7 PE plasmalogen	776.5556	9.64	HMDB11394	Model 3	1.06 (0.90 - 1.25)	0.468492	0.602855	0.0601204	0.0829322	0.0179458	0		0.0931908	8.82249e-05
C40:7 PE plasmalogen	776.5556	9.64	HMDB11394	Model 4	1.10 (0.94 - 1.29)	0.25081	0.602855	0.0948741	0.0826152	0.00124153	0		0.0931908	8.82249e-05
C40:9 PC	828.5481	8.96	HMDB08731	Model 1	0.82 (0.67 - 1.01)	0.0602362	0.38719	-0.193421	0.102935	0.0301354	0		0.160022	1.3639e-11
C40:9 PC	828.5481	8.96	HMDB08731	Model 2	0.98 (0.78 - 1.22)	0.855109	0.38719	-0.0207513	0.113641	0.0283296	0		0.160022	1.3639e-11
C40:9 PC	828.5481	8.96	HMDB08731	Model 3	0.94 (0.74 - 1.19)	0.610956	0.38719	-0.0608696	0.119655	0.0179458	0		0.160022	1.3639e-11
C40:9 PC	828.5481	8.96	HMDB08731	Model 4	1.00 (0.79 - 1.27)	0.971983	0.38719	0.00419912	0.119559	0.00124153	0		0.160022	1.3639e-11
C42:0 TAG	745.6301	11.2		Model 1	1.01 (0.97 - 1.05)	0.725864	1.75603	0.0076282	0.0217555	0.0301354	0		0.0174766	0.463095
C42:0 TAG	745.6301	11.2		Model 2	0.99 (0.95 - 1.04)	0.68811	1.75603	-0.00893689	0.0222631	0.0283296	0		0.0174766	0.463095
C42:0 TAG	745.6301	11.2		Model 3	0.98 (0.93 - 1.03)	0.351079	1.75603	-0.0228621	0.0245171	0.0179458	0		0.0174766	0.463095
C42:0 TAG	745.6301	11.2		Model 4	0.98 (0.93 - 1.03)	0.382199	1.75603	-0.021009	0.0240418	0.00124153	0		0.0174766	0.463095
C43:0 TAG	759.6446	11.34	HMDB42062	Model 1	1.01 (0.96 - 1.05)	0.818363	1.71384	0.00500142	0.0217784	0.0301354	0		0.0291485	0.22096
C43:0 TAG	759.6446	11.34	HMDB42062	Model 2	0.99 (0.95 - 1.03)	0.628986	1.71384	-0.0106023	0.0219439	0.0283296	0		0.0291485	0.22096
C43:0 TAG	759.6446	11.34	HMDB42062	Model 3	0.98 (0.94 - 1.03)	0.466392	1.71384	-0.0175516	0.0240973	0.0179458	0		0.0291485	0.22096
C43:0 TAG	759.6446	11.34	HMDB42062	Model 4	0.98 (0.94 - 1.03)	0.449065	1.71384	-0.0180948	0.0239041	0.00124153	0		0.0291485	0.22096
C44:0 TAG	773.6603	11.51	HMDB42063	Model 1	0.97 (0.92 - 1.01)	0.164508	1.59977	-0.0338234	0.0243322	0.0301354	0		0.0626443	0.0084752
C44:0 TAG	773.6603	11.51	HMDB42063	Model 2	0.95 (0.91 - 1.00)	0.0655898	1.59977	-0.0465238	0.0252679	0.0283296	0		0.0626443	0.0084752
C44:0 TAG	773.6603	11.51	HMDB42063	Model 3	0.95 (0.90 - 1.00)	0.0691917	1.59977	-0.0491113	0.0270263	0.0179458	0		0.0626443	0.0084752
C44:0 TAG	773.6603	11.51	HMDB42063	Model 4	0.97 (0.92 - 1.02)	0.202081	1.59977	-0.0343132	0.0268987	0.00124153	0		0.0626443	0.0084752
C44:1 TAG	771.6446	11.29		Model 1	0.99 (0.94 - 1.03)	0.539552	1.6148	-0.0149747	0.024409	0.0301354	0		0.0219596	0.356518
C44:1 TAG	771.6446	11.29		Model 2	0.97 (0.92 - 1.02)	0.235635	1.6148	-0.0297972	0.0251248	0.0283296	0		0.0219596	0.356518
C44:1 TAG	771.6446	11.29		Model 3	0.97 (0.92 - 1.02)	0.255808	1.6148	-0.0303879	0.0267415	0.0179458	0		0.0219596	0.356518
C44:1 TAG	771.6446	11.29		Model 4	0.97 (0.92 - 1.02)	0.263308	1.6148	-0.0296126	0.0264728	0.00124153	0		0.0219596	0.356518
C44:2 TAG	769.6291	11.07		Model 1	0.99 (0.95 - 1.04)	0.770724	1.61374	-0.00716088	0.0245717	0.0301354	0		-0.000146593	0.99509
C44:2 TAG	769.6291	11.07		Model 2	0.98 (0.93 - 1.02)	0.324646	1.61374	-0.0247385	0.0251164	0.0283296	0		-0.000146593	0.99509
C44:2 TAG	769.6291	11.07		Model 3	0.98 (0.93 - 1.03)	0.453129	1.61374	-0.0201712	0.0268874	0.0179458	0		-0.000146593	0.99509
C44:2 TAG	769.6291	11.07		Model 4	0.98 (0.93 - 1.03)	0.367456	1.61374	-0.0238235	0.0264339	0.00124153	0		-0.000146593	0.99509
C45:0 TAG	787.6743	11.65	HMDB42093	Model 1	0.97 (0.95 - 1.00)	0.0692083	2.60028	-0.0269931	0.0148554	0.0301354	0		0.0236202	0.321311
C45:0 TAG	787.6743	11.65	HMDB42093	Model 2	0.96 (0.94 - 0.99)	0.0157649	2.60028	-0.036956	0.0153071	0.0283296	1		0.0236202	0.321311
C45:0 TAG	787.6743	11.65	HMDB42093	Model 3	0.98 (0.95 - 1.02)	0.344965	2.60028	-0.0153211	0.0162231	0.0179458	0		0.0236202	0.321311
C45:0 TAG	787.6743	11.65	HMDB42093	Model 4	0.98 (0.95 - 1.01)	0.267415	2.60028	-0.0181069	0.0163267	0.00124153	0		0.0236202	0.321311
C45:1 TAG	785.6606	11.43	HMDB42099	Model 1	0.98 (0.93 - 1.03)	0.418985	1.40534	-0.02153	0.02664	0.0301354	0		0.0296693	0.212818
C45:1 TAG	785.6606	11.43	HMDB42099	Model 2	0.96 (0.91 - 1.02)	0.166683	1.40534	-0.0372591	0.0269419	0.0283296	0		0.0296693	0.212818
C45:1 TAG	785.6606	11.43	HMDB42099	Model 3	0.96 (0.90 - 1.01)	0.139405	1.40534	-0.0436108	0.0295064	0.0179458	0		0.0296693	0.212818
C45:1 TAG	785.6606	11.43	HMDB42099	Model 4	0.96 (0.90 - 1.01)	0.143911	1.40534	-0.0427015	0.02922	0.00124153	0		0.0296693	0.212818
C45:3 TAG	781.629	11.08		Model 1	0.98 (0.95 - 1.01)	0.226192	2.50802	-0.0188687	0.015591	0.0301354	0		0.0325363	0.171844
C45:3 TAG	781.629	11.08		Model 2	0.98 (0.95 - 1.01)	0.227369	2.50802	-0.0190723	0.0157992	0.0283296	0		0.0325363	0.171844
C45:3 TAG	781.629	11.08		Model 3	0.97 (0.94 - 1.01)	0.113245	2.50802	-0.0271657	0.0171525	0.0179458	0		0.0325363	0.171844
C45:3 TAG	781.629	11.08		Model 4	0.98 (0.94 - 1.01)	0.135321	2.50802	-0.0250547	0.0167765	0.00124153	0		0.0325363	0.171844
C46:0 TAG	801.6903	11.82	HMDB10411	Model 1	0.95 (0.92 - 0.98)	0.000449953	2.6138	-0.050283	0.0143301	0.0301354	1		0.118548	5.89875e-07
C46:0 TAG	801.6903	11.82	HMDB10411	Model 2	0.94 (0.92 - 0.97)	0.000112909	2.6138	-0.0583538	0.0151135	0.0283296	1		0.118548	5.89875e-07
C46:0 TAG	801.6903	11.82	HMDB10411	Model 3	0.97 (0.94 - 1.00)	0.0354327	2.6138	-0.0331767	0.015773	0.0179458	0		0.118548	5.89875e-07
C46:0 TAG	801.6903	11.82	HMDB10411	Model 4	0.98 (0.95 - 1.01)	0.126073	2.6138	-0.0247652	0.0161888	0.00124153	0		0.118548	5.89875e-07
C46:1 TAG	799.6758	11.59	HMDB10412	Model 1	0.93 (0.88 - 0.98)	0.0125602	1.34085	-0.0733019	0.0293677	0.0301354	1		0.0591442	0.0129487
C46:1 TAG	799.6758	11.59	HMDB10412	Model 2	0.92 (0.87 - 0.98)	0.00886731	1.34085	-0.0797085	0.0304565	0.0283296	1		0.0591442	0.0129487
C46:1 TAG	799.6758	11.59	HMDB10412	Model 3	0.94 (0.88 - 1.00)	0.0508885	1.34085	-0.0612527	0.0313727	0.0179458	0		0.0591442	0.0129487
C46:1 TAG	799.6758	11.59	HMDB10412	Model 4	0.95 (0.90 - 1.01)	0.126774	1.34085	-0.0480507	0.0314684	0.00124153	0		0.0591442	0.0129487
C46:2 TAG	797.6599	11.37	HMDB10419	Model 1	0.96 (0.91 - 1.02)	0.241142	1.28342	-0.0366169	0.0312394	0.0301354	0		0.0123271	0.60478
C46:2 TAG	797.6599	11.37	HMDB10419	Model 2	0.96 (0.90 - 1.02)	0.195847	1.28342	-0.0412875	0.0319199	0.0283296	0		0.0123271	0.60478
C46:2 TAG	797.6599	11.37	HMDB10419	Model 3	0.96 (0.90 - 1.03)	0.240487	1.28342	-0.0389283	0.0331652	0.0179458	0		0.0123271	0.60478
C46:2 TAG	797.6599	11.37	HMDB10419	Model 4	0.96 (0.90 - 1.02)	0.19232	1.28342	-0.0431021	0.0330602	0.00124153	0		0.0123271	0.60478
C46:3 TAG	795.6447	11.16		Model 1	0.99 (0.93 - 1.05)	0.717561	1.261	-0.0115369	0.0318946	0.0301354	0		-0.0206214	0.386587
C46:3 TAG	795.6447	11.16		Model 2	0.98 (0.92 - 1.04)	0.466852	1.261	-0.0237149	0.0325929	0.0283296	0		-0.0206214	0.386587
C46:3 TAG	795.6447	11.16		Model 3	0.98 (0.91 - 1.05)	0.502372	1.261	-0.022983	0.034264	0.0179458	0		-0.0206214	0.386587
C46:3 TAG	795.6447	11.16		Model 4	0.96 (0.90 - 1.03)	0.252707	1.261	-0.0389629	0.0340645	0.00124153	0		-0.0206214	0.386587
C46:4 TAG	793.6293	10.94		Model 1	1.01 (0.95 - 1.06)	0.847393	1.40558	0.00550814	0.0286217	0.0301354	0		-0.0348162	0.143714
C46:4 TAG	793.6293	10.94		Model 2	0.99 (0.93 - 1.05)	0.68964	1.40558	-0.0116863	0.0292637	0.0283296	0		-0.0348162	0.143714
C46:4 TAG	793.6293	10.94		Model 3	0.99 (0.93 - 1.05)	0.781429	1.40558	-0.00864085	0.031143	0.0179458	0		-0.0348162	0.143714
C46:4 TAG	793.6293	10.94		Model 4	0.97 (0.92 - 1.03)	0.384328	1.40558	-0.026908	0.0309305	0.00124153	0		-0.0348162	0.143714
C47:1 TAG	813.6925	11.73	HMDB42100	Model 1	0.95 (0.90 - 0.99)	0.0269662	1.52686	-0.0544451	0.0246135	0.0301354	1		0.0436629	0.0666635
C47:1 TAG	813.6925	11.73	HMDB42100	Model 2	0.93 (0.89 - 0.98)	0.00532521	1.52686	-0.0706048	0.0253366	0.0283296	1		0.0436629	0.0666635
C47:1 TAG	813.6925	11.73	HMDB42100	Model 3	0.93 (0.89 - 0.99)	0.0124573	1.52686	-0.067701	0.0270921	0.0179458	1		0.0436629	0.0666635
C47:1 TAG	813.6925	11.73	HMDB42100	Model 4	0.94 (0.90 - 0.99)	0.0263894	1.52686	-0.0584123	0.0263067	0.00124153	0		0.0436629	0.0666635
C47:2 TAG	811.6761	11.51	HMDB42076	Model 1	0.95 (0.88 - 1.02)	0.147694	1.01836	-0.0557622	0.0385171	0.0301354	0		0.0128827	0.588599
C47:2 TAG	811.6761	11.51	HMDB42076	Model 2	0.94 (0.87 - 1.01)	0.099568	1.01836	-0.0640147	0.0388686	0.0283296	0		0.0128827	0.588599
C47:2 TAG	811.6761	11.51	HMDB42076	Model 3	0.93 (0.86 - 1.01)	0.091956	1.01836	-0.0701141	0.0416066	0.0179458	0		0.0128827	0.588599
C47:2 TAG	811.6761	11.51	HMDB42076	Model 4	0.92 (0.85 - 1.00)	0.0426907	1.01836	-0.0834659	0.0411827	0.00124153	0		0.0128827	0.588599
C48:0 TAG	829.7242	12.16	HMDB05356	Model 1	0.94 (0.89 - 0.98)	0.00926594	1.53279	-0.066993	0.0257459	0.0301354	1		0.0700586	0.00323134
C48:0 TAG	829.7242	12.16	HMDB05356	Model 2	0.93 (0.88 - 0.98)	0.0068446	1.53279	-0.0729218	0.026965	0.0283296	1		0.0700586	0.00323134
C48:0 TAG	829.7242	12.16	HMDB05356	Model 3	0.94 (0.89 - 0.99)	0.0298394	1.53279	-0.0626353	0.0288347	0.0179458	0		0.0700586	0.00323134
C48:0 TAG	829.7242	12.16	HMDB05356	Model 4	0.96 (0.90 - 1.01)	0.115362	1.53279	-0.0459685	0.0291948	0.00124153	0		0.0700586	0.00323134
C48:1 TAG	827.7071	11.92	HMDB05359	Model 1	0.93 (0.88 - 0.99)	0.026431	1.27866	-0.0687193	0.0309572	0.0301354	1		0.044754	0.0601338
C48:1 TAG	827.7071	11.92	HMDB05359	Model 2	0.93 (0.87 - 0.99)	0.0277329	1.27866	-0.0708138	0.0321728	0.0283296	1		0.044754	0.0601338
C48:1 TAG	827.7071	11.92	HMDB05359	Model 3	0.94 (0.88 - 1.00)	0.0460697	1.27866	-0.0668803	0.0335281	0.0179458	0		0.044754	0.0601338
C48:1 TAG	827.7071	11.92	HMDB05359	Model 4	0.94 (0.88 - 1.00)	0.0655538	1.27866	-0.0616545	0.0334813	0.00124153	0		0.044754	0.0601338
C48:2 TAG	825.6915	11.68	HMDB05376	Model 1	0.89 (0.82 - 0.97)	0.0101761	0.871831	-0.115017	0.0447573	0.0301354	1		0.00910744	0.702196
C48:2 TAG	825.6915	11.68	HMDB05376	Model 2	0.89 (0.81 - 0.97)	0.00919243	0.871831	-0.121537	0.0466585	0.0283296	1		0.00910744	0.702196
C48:2 TAG	825.6915	11.68	HMDB05376	Model 3	0.90 (0.82 - 0.99)	0.0301127	0.871831	-0.10472	0.048289	0.0179458	0		0.00910744	0.702196
C48:2 TAG	825.6915	11.68	HMDB05376	Model 4	0.89 (0.81 - 0.98)	0.0195658	0.871831	-0.113415	0.0485806	0.00124153	0		0.00910744	0.702196
C48:3 TAG	823.6756	11.45	HMDB05432	Model 1	0.94 (0.86 - 1.03)	0.193694	0.903518	-0.0584568	0.0449762	0.0301354	0		-0.0194403	0.414373
C48:3 TAG	823.6756	11.45	HMDB05432	Model 2	0.95 (0.86 - 1.04)	0.228944	0.903518	-0.0554543	0.0460935	0.0283296	0		-0.0194403	0.414373
C48:3 TAG	823.6756	11.45	HMDB05432	Model 3	0.94 (0.86 - 1.04)	0.229428	0.903518	-0.0571029	0.0475132	0.0179458	0		-0.0194403	0.414373
C48:3 TAG	823.6756	11.45	HMDB05432	Model 4	0.92 (0.84 - 1.01)	0.0912497	0.903518	-0.0800257	0.047385	0.00124153	0		-0.0194403	0.414373
C48:4 TAG	821.6605	11.23		Model 1	1.01 (0.93 - 1.09)	0.887094	1.03212	0.00564075	0.0397286	0.0301354	0		-0.0416239	0.0804263
C48:4 TAG	821.6605	11.23		Model 2	1.00 (0.92 - 1.08)	0.964255	1.03212	-0.00181564	0.0405143	0.0283296	0		-0.0416239	0.0804263
C48:4 TAG	821.6605	11.23		Model 3	0.98 (0.90 - 1.07)	0.680576	1.03212	-0.0174339	0.0423484	0.0179458	0		-0.0416239	0.0804263
C48:4 TAG	821.6605	11.23		Model 4	0.95 (0.88 - 1.03)	0.238136	1.03212	-0.0498849	0.0422876	0.00124153	0		-0.0416239	0.0804263
C48:5 TAG	819.6454	11.06		Model 1	1.01 (0.94 - 1.08)	0.765039	1.12976	0.0107688	0.0360318	0.0301354	0		-0.0314174	0.187071
C48:5 TAG	819.6454	11.06		Model 2	0.99 (0.92 - 1.07)	0.881106	1.12976	-0.00553071	0.0369782	0.0283296	0		-0.0314174	0.187071
C48:5 TAG	819.6454	11.06		Model 3	0.99 (0.92 - 1.07)	0.805269	1.12976	-0.00955015	0.0387377	0.0179458	0		-0.0314174	0.187071
C48:5 TAG	819.6454	11.06		Model 4	0.96 (0.89 - 1.04)	0.291719	1.12976	-0.0404785	0.0383916	0.00124153	0		-0.0314174	0.187071
C49:2 TAG	839.7082	11.82	HMDB11706	Model 1	0.92 (0.86 - 0.98)	0.0151778	1.1477	-0.0821092	0.0338161	0.0301354	1		0.0389619	0.101771
C49:2 TAG	839.7082	11.82	HMDB11706	Model 2	0.92 (0.87 - 0.99)	0.0220481	1.1477	-0.0781277	0.0341238	0.0283296	1		0.0389619	0.101771
C49:2 TAG	839.7082	11.82	HMDB11706	Model 3	0.96 (0.89 - 1.03)	0.221758	1.1477	-0.0439574	0.0359756	0.0179458	0		0.0389619	0.101771
C49:2 TAG	839.7082	11.82	HMDB11706	Model 4	0.94 (0.88 - 1.01)	0.0767343	1.1477	-0.0631214	0.0356627	0.00124153	0		0.0389619	0.101771
C49:3 TAG	837.6913	11.6	HMDB42103	Model 1	0.95 (0.85 - 1.07)	0.409233	0.712637	-0.047254	0.0572606	0.0301354	0		-0.0633726	0.00774022
C49:3 TAG	837.6913	11.6	HMDB42103	Model 2	0.95 (0.85 - 1.07)	0.413748	0.712637	-0.0471342	0.0576695	0.0283296	0		-0.0633726	0.00774022
C49:3 TAG	837.6913	11.6	HMDB42103	Model 3	0.91 (0.81 - 1.03)	0.140567	0.712637	-0.0890694	0.06044	0.0179458	0		-0.0633726	0.00774022
C49:3 TAG	837.6913	11.6	HMDB42103	Model 4	0.85 (0.76 - 0.96)	0.00702505	0.712637	-0.161335	0.05985	0.00124153	0		-0.0633726	0.00774022
C4-OH carnitine	248.1486	8.79	HMDB13127	Model 1	1.40 (1.31 - 1.50)	4.19548e-22	1.09365	0.336571	0.0348193	0.0301354	1		-0.36348	2.94973e-56
C4-OH carnitine	248.1486	8.79	HMDB13127	Model 2	1.30 (1.21 - 1.40)	2.03874e-12	1.09365	0.265359	0.037737	0.0283296	1		-0.36348	2.94973e-56
C4-OH carnitine	248.1486	8.79	HMDB13127	Model 3	1.21 (1.11 - 1.31)	1.00713e-05	1.09365	0.189561	0.0429296	0.0179458	1		-0.36348	2.94973e-56
C4-OH carnitine	248.1486	8.79	HMDB13127	Model 4	1.04 (0.95 - 1.14)	0.407268	1.09365	0.03831	0.0462284	0.00124153	0		-0.36348	2.94973e-56
C5 carnitine	246.1694	7.75	HMDB00688	Model 1	1.65 (1.47 - 1.85)	3.39249e-17	0.686022	0.500396	0.0593435	0.0301354	1		-0.402113	1.41897e-69
C5 carnitine	246.1694	7.75	HMDB00688	Model 2	1.62 (1.43 - 1.84)	2.87621e-14	0.686022	0.48355	0.0635935	0.0283296	1		-0.402113	1.41897e-69
C5 carnitine	246.1694	7.75	HMDB00688	Model 3	1.30 (1.13 - 1.48)	0.000137604	0.686022	0.26047	0.0683211	0.0179458	1		-0.402113	1.41897e-69
C5 carnitine	246.1694	7.75	HMDB00688	Model 4	0.97 (0.84 - 1.12)	0.674408	0.686022	-0.0312839	0.0744668	0.00124153	0		-0.402113	1.41897e-69
C5:1 carnitine	244.1538	7.84	HMDB02366	Model 1	2.00 (1.83 - 2.20)	2.6321e-49	0.97398	0.695597	0.0471254	0.0301354	1		-0.554679	5.89973e-143
C5:1 carnitine	244.1538	7.84	HMDB02366	Model 2	2.09 (1.89 - 2.31)	1.69461e-47	0.97398	0.737722	0.0509584	0.0283296	1		-0.554679	5.89973e-143
C5:1 carnitine	244.1538	7.84	HMDB02366	Model 3	1.55 (1.40 - 1.72)	1.19025e-16	0.97398	0.438183	0.0528946	0.0179458	1		-0.554679	5.89973e-143
C5:1 carnitine	244.1538	7.84	HMDB02366	Model 4	1.07 (0.95 - 1.20)	0.268556	0.97398	0.0643703	0.0581803	0.00124153	0		-0.554679	5.89973e-143
C50:0 TAG	857.7538	12.54	HMDB05357	Model 1	0.98 (0.92 - 1.05)	0.644491	1.10346	-0.016231	0.0351755	0.0301354	0		-0.00703614	0.767691
C50:0 TAG	857.7538	12.54	HMDB05357	Model 2	0.98 (0.91 - 1.05)	0.544743	1.10346	-0.0227877	0.0376247	0.0283296	0		-0.00703614	0.767691
C50:0 TAG	857.7538	12.54	HMDB05357	Model 3	0.95 (0.88 - 1.03)	0.181497	1.10346	-0.0530325	0.0396903	0.0179458	0		-0.00703614	0.767691
C50:0 TAG	857.7538	12.54	HMDB05357	Model 4	0.96 (0.88 - 1.04)	0.276708	1.10346	-0.0438935	0.0403528	0.00124153	0		-0.00703614	0.767691
C50:1 TAG	855.7376	12.25	HMDB05360	Model 1	1.01 (0.90 - 1.13)	0.83245	0.677637	0.0121712	0.0575304	0.0301354	0		-0.0348352	0.143494
C50:1 TAG	855.7376	12.25	HMDB05360	Model 2	0.97 (0.86 - 1.10)	0.651705	0.677637	-0.028071	0.0621873	0.0283296	0		-0.0348352	0.143494
C50:1 TAG	855.7376	12.25	HMDB05360	Model 3	0.91 (0.80 - 1.04)	0.160534	0.677637	-0.0917389	0.0653747	0.0179458	0		-0.0348352	0.143494
C50:1 TAG	855.7376	12.25	HMDB05360	Model 4	0.91 (0.80 - 1.03)	0.146919	0.677637	-0.0963524	0.066427	0.00124153	0		-0.0348352	0.143494
C50:2 TAG	853.7218	11.99	HMDB05377	Model 1	1.11 (0.98 - 1.27)	0.099544	0.613571	0.108185	0.0656836	0.0301354	0		-0.119724	4.54875e-07
C50:2 TAG	853.7218	11.99	HMDB05377	Model 2	1.07 (0.93 - 1.23)	0.351797	0.613571	0.0655073	0.0703541	0.0283296	0		-0.119724	4.54875e-07
C50:2 TAG	853.7218	11.99	HMDB05377	Model 3	0.94 (0.82 - 1.09)	0.434212	0.613571	-0.0575698	0.0736181	0.0179458	0		-0.119724	4.54875e-07
C50:2 TAG	853.7218	11.99	HMDB05377	Model 4	0.88 (0.76 - 1.02)	0.0914609	0.613571	-0.125287	0.0742338	0.00124153	0		-0.119724	4.54875e-07
C50:3 TAG	851.706	11.75	HMDB05433	Model 1	1.02 (0.84 - 1.23)	0.852454	0.435326	0.0176638	0.0949724	0.0301354	0		-0.119538	4.74032e-07
C50:3 TAG	851.706	11.75	HMDB05433	Model 2	0.98 (0.80 - 1.19)	0.813668	0.435326	-0.0234474	0.0994811	0.0283296	0		-0.119538	4.74032e-07
C50:3 TAG	851.706	11.75	HMDB05433	Model 3	0.86 (0.70 - 1.06)	0.160944	0.435326	-0.146114	0.104225	0.0179458	0		-0.119538	4.74032e-07
C50:3 TAG	851.706	11.75	HMDB05433	Model 4	0.78 (0.64 - 0.95)	0.0149787	0.435326	-0.251471	0.103363	0.00124153	0		-0.119538	4.74032e-07
C50:4 TAG	849.6904	11.53	HMDB05435	Model 1	1.02 (0.88 - 1.18)	0.811825	0.561322	0.0174728	0.0733928	0.0301354	0		-0.0999632	2.58544e-05
C50:4 TAG	849.6904	11.53	HMDB05435	Model 2	1.03 (0.88 - 1.19)	0.73402	0.561322	0.0260703	0.0767263	0.0283296	0		-0.0999632	2.58544e-05
C50:4 TAG	849.6904	11.53	HMDB05435	Model 3	0.93 (0.79 - 1.09)	0.357253	0.561322	-0.0738514	0.0802198	0.0179458	0		-0.0999632	2.58544e-05
C50:4 TAG	849.6904	11.53	HMDB05435	Model 4	0.85 (0.73 - 1.00)	0.0463139	0.561322	-0.157543	0.079067	0.00124153	0		-0.0999632	2.58544e-05
C50:5 TAG	847.6752	11.31	HMDB10471	Model 1	1.02 (0.92 - 1.13)	0.727031	0.777785	0.0182722	0.0523444	0.0301354	0		-0.0591909	0.0128775
C50:5 TAG	847.6752	11.31	HMDB10471	Model 2	1.01 (0.91 - 1.12)	0.89191	0.777785	0.00741649	0.054578	0.0283296	0		-0.0591909	0.0128775
C50:5 TAG	847.6752	11.31	HMDB10471	Model 3	0.98 (0.87 - 1.09)	0.670744	0.777785	-0.0245102	0.0576539	0.0179458	0		-0.0591909	0.0128775
C50:5 TAG	847.6752	11.31	HMDB10471	Model 4	0.93 (0.83 - 1.04)	0.179464	0.777785	-0.0766828	0.0571234	0.00124153	0		-0.0591909	0.0128775
C50:6 TAG	845.6599	11.19	HMDB10497	Model 1	1.02 (0.94 - 1.11)	0.679255	0.949546	0.0177549	0.0429401	0.0301354	0		-0.0220101	0.355412
C50:6 TAG	845.6599	11.19	HMDB10497	Model 2	1.00 (0.92 - 1.09)	0.967508	0.949546	0.00182566	0.0448192	0.0283296	0		-0.0220101	0.355412
C50:6 TAG	845.6599	11.19	HMDB10497	Model 3	1.00 (0.91 - 1.09)	0.923983	0.949546	-0.00445784	0.0467192	0.0179458	0		-0.0220101	0.355412
C50:6 TAG	845.6599	11.19	HMDB10497	Model 4	0.97 (0.88 - 1.06)	0.445941	0.949546	-0.0351407	0.0461043	0.00124153	0		-0.0220101	0.355412
C51:0 TAG	871.7692	12.7	HMDB31106	Model 1	1.08 (1.00 - 1.16)	0.0660918	0.995059	0.0724444	0.0394191	0.0301354	0		-0.0732087	0.00208682
C51:0 TAG	871.7692	12.7	HMDB31106	Model 2	1.06 (0.98 - 1.15)	0.126816	0.995059	0.0622287	0.0407581	0.0283296	0		-0.0732087	0.00208682
C51:0 TAG	871.7692	12.7	HMDB31106	Model 3	0.98 (0.90 - 1.07)	0.706208	0.995059	-0.0165078	0.0437926	0.0179458	0		-0.0732087	0.00208682
C51:0 TAG	871.7692	12.7	HMDB31106	Model 4	0.96 (0.88 - 1.04)	0.329628	0.995059	-0.0415662	0.042638	0.00124153	0		-0.0732087	0.00208682
C51:1 TAG	869.7549	12.44	HMDB42104	Model 1	1.02 (0.93 - 1.12)	0.603809	0.832308	0.0243303	0.0468854	0.0301354	0		-0.050057	0.0354815
C51:1 TAG	869.7549	12.44	HMDB42104	Model 2	1.01 (0.92 - 1.11)	0.827936	0.832308	0.0106981	0.0492206	0.0283296	0		-0.050057	0.0354815
C51:1 TAG	869.7549	12.44	HMDB42104	Model 3	0.95 (0.85 - 1.05)	0.29875	0.832308	-0.0544995	0.0524479	0.0179458	0		-0.050057	0.0354815
C51:1 TAG	869.7549	12.44	HMDB42104	Model 4	0.92 (0.83 - 1.02)	0.101622	0.832308	-0.0850953	0.0519811	0.00124153	0		-0.050057	0.0354815
C51:3 TAG	865.7217	11.93	HMDB11701	Model 1	1.23 (1.09 - 1.38)	0.000993625	0.71667	0.203381	0.0617744	0.0301354	1		-0.152907	1.06551e-10
C51:3 TAG	865.7217	11.93	HMDB11701	Model 2	1.19 (1.05 - 1.35)	0.00603177	0.71667	0.174886	0.0636865	0.0283296	1		-0.152907	1.06551e-10
C51:3 TAG	865.7217	11.93	HMDB11701	Model 3	1.01 (0.88 - 1.15)	0.934863	0.71667	0.00552526	0.0676059	0.0179458	0		-0.152907	1.06551e-10
C51:3 TAG	865.7217	11.93	HMDB11701	Model 4	0.86 (0.76 - 0.99)	0.0307731	0.71667	-0.146414	0.0677843	0.00124153	0		-0.152907	1.06551e-10
C52:0 TAG	885.7857	12.93	HMDB05365	Model 1	1.06 (0.99 - 1.12)	0.0763462	1.23787	0.0558414	0.0315081	0.0301354	0		-0.0694697	0.00350015
C52:0 TAG	885.7857	12.93	HMDB05365	Model 2	1.04 (0.97 - 1.11)	0.246003	1.23787	0.038408	0.0331071	0.0283296	0		-0.0694697	0.00350015
C52:0 TAG	885.7857	12.93	HMDB05365	Model 3	0.98 (0.92 - 1.05)	0.578097	1.23787	-0.0193331	0.0347614	0.0179458	0		-0.0694697	0.00350015
C52:0 TAG	885.7857	12.93	HMDB05365	Model 4	0.98 (0.91 - 1.05)	0.548527	1.23787	-0.0209875	0.0349809	0.00124153	0		-0.0694697	0.00350015
C52:1 TAG	883.7695	12.64	HMDB05367	Model 1	1.09 (0.97 - 1.22)	0.166246	0.653087	0.0834838	0.0603046	0.0301354	0		-0.0695842	0.00344636
C52:1 TAG	883.7695	12.64	HMDB05367	Model 2	1.05 (0.93 - 1.19)	0.456365	0.653087	0.0476704	0.0640004	0.0283296	0		-0.0695842	0.00344636
C52:1 TAG	883.7695	12.64	HMDB05367	Model 3	0.94 (0.83 - 1.07)	0.356883	0.653087	-0.0614001	0.0666435	0.0179458	0		-0.0695842	0.00344636
C52:1 TAG	883.7695	12.64	HMDB05367	Model 4	0.95 (0.83 - 1.08)	0.420773	0.653087	-0.0539383	0.0669974	0.00124153	0		-0.0695842	0.00344636
C52:2 TAG	881.7533	12.34	HMDB05369	Model 1	1.39 (1.14 - 1.68)	0.00082495	0.425026	0.327001	0.0977792	0.0301354	1		-0.16321	5.26595e-12
C52:2 TAG	881.7533	12.34	HMDB05369	Model 2	1.25 (1.02 - 1.54)	0.0318277	0.425026	0.225901	0.105238	0.0283296	0		-0.16321	5.26595e-12
C52:2 TAG	881.7533	12.34	HMDB05369	Model 3	0.94 (0.76 - 1.16)	0.564537	0.425026	-0.0621136	0.107814	0.0179458	0		-0.16321	5.26595e-12
C52:2 TAG	881.7533	12.34	HMDB05369	Model 4	0.83 (0.67 - 1.03)	0.0882572	0.425026	-0.18342	0.107599	0.00124153	0		-0.16321	5.26595e-12
C52:3 TAG	879.7374	12.11	HMDB05384	Model 1	1.88 (1.45 - 2.43)	1.5112e-06	0.328874	0.630781	0.131146	0.0301354	1		-0.231665	6.19125e-23
C52:3 TAG	879.7374	12.11	HMDB05384	Model 2	1.64 (1.25 - 2.16)	0.000420727	0.328874	0.495761	0.140572	0.0283296	1		-0.231665	6.19125e-23
C52:3 TAG	879.7374	12.11	HMDB05384	Model 3	1.04 (0.79 - 1.37)	0.753652	0.328874	0.0437817	0.139509	0.0179458	0		-0.231665	6.19125e-23
C52:3 TAG	879.7374	12.11	HMDB05384	Model 4	0.82 (0.62 - 1.07)	0.148139	0.328874	-0.202789	0.140228	0.00124153	0		-0.231665	6.19125e-23
C52:4 TAG	877.7218	11.84	HMDB05363	Model 1	2.29 (1.63 - 3.23)	1.99101e-06	0.256645	0.830381	0.174658	0.0301354	1		-0.190007	8.25522e-16
C52:4 TAG	877.7218	11.84	HMDB05363	Model 2	2.20 (1.55 - 3.12)	1.10784e-05	0.256645	0.786409	0.178934	0.0283296	1		-0.190007	8.25522e-16
C52:4 TAG	877.7218	11.84	HMDB05363	Model 3	1.25 (0.86 - 1.81)	0.235308	0.256645	0.223132	0.188012	0.0179458	0		-0.190007	8.25522e-16
C52:4 TAG	877.7218	11.84	HMDB05363	Model 4	0.90 (0.62 - 1.31)	0.5923	0.256645	-0.102481	0.191372	0.00124153	0		-0.190007	8.25522e-16
C52:5 TAG	875.7058	11.61	HMDB05380	Model 1	1.33 (1.11 - 1.61)	0.0025504	0.439524	0.287257	0.0952034	0.0301354	1		-0.191982	4.09934e-16
C52:5 TAG	875.7058	11.61	HMDB05380	Model 2	1.31 (1.07 - 1.59)	0.00780526	0.439524	0.268548	0.100944	0.0283296	1		-0.191982	4.09934e-16
C52:5 TAG	875.7058	11.61	HMDB05380	Model 3	1.00 (0.81 - 1.23)	0.993303	0.439524	-0.000895754	0.106714	0.0179458	0		-0.191982	4.09934e-16
C52:5 TAG	875.7058	11.61	HMDB05380	Model 4	0.83 (0.67 - 1.02)	0.0750537	0.439524	-0.188398	0.105834	0.00124153	0		-0.191982	4.09934e-16
C52:6 TAG	873.6916	11.42	HMDB05436	Model 1	1.06 (0.93 - 1.20)	0.403456	0.618063	0.0549746	0.0658013	0.0301354	0		-0.0603216	0.0112531
C52:6 TAG	873.6916	11.42	HMDB05436	Model 2	1.05 (0.92 - 1.21)	0.447832	0.618063	0.0529657	0.0697804	0.0283296	0		-0.0603216	0.0112531
C52:6 TAG	873.6916	11.42	HMDB05436	Model 3	0.98 (0.85 - 1.13)	0.811019	0.618063	-0.0175238	0.073287	0.0179458	0		-0.0603216	0.0112531
C52:6 TAG	873.6916	11.42	HMDB05436	Model 4	0.92 (0.80 - 1.06)	0.267391	0.618063	-0.0803636	0.0724591	0.00124153	0		-0.0603216	0.0112531
C52:7 TAG	871.6759	11.28	HMDB10517	Model 1	1.00 (0.91 - 1.10)	0.989428	0.86132	-0.000630559	0.0475865	0.0301354	0		0.0139397	0.558382
C52:7 TAG	871.6759	11.28	HMDB10517	Model 2	0.99 (0.90 - 1.09)	0.859314	0.86132	-0.00896718	0.0505913	0.0283296	0		0.0139397	0.558382
C52:7 TAG	871.6759	11.28	HMDB10517	Model 3	0.99 (0.90 - 1.10)	0.89061	0.86132	-0.00718798	0.0522641	0.0179458	0		0.0139397	0.558382
C52:7 TAG	871.6759	11.28	HMDB10517	Model 4	0.97 (0.88 - 1.08)	0.618033	0.86132	-0.0255797	0.051299	0.00124153	0		0.0139397	0.558382
C53:2 TAG	895.7699	12.55	HMDB42196	Model 1	1.41 (1.22 - 1.63)	2.766e-06	0.551552	0.345637	0.0737363	0.0301354	1		-0.166024	2.23798e-12
C53:2 TAG	895.7699	12.55	HMDB42196	Model 2	1.31 (1.13 - 1.53)	0.000394947	0.551552	0.273281	0.077123	0.0283296	1		-0.166024	2.23798e-12
C53:2 TAG	895.7699	12.55	HMDB42196	Model 3	1.04 (0.88 - 1.22)	0.637468	0.551552	0.0388665	0.0824767	0.0179458	0		-0.166024	2.23798e-12
C53:2 TAG	895.7699	12.55	HMDB42196	Model 4	0.94 (0.80 - 1.11)	0.483781	0.551552	-0.0572882	0.081813	0.00124153	0		-0.166024	2.23798e-12
C53:3 TAG	893.7541	12.24	HMDB43058	Model 1	1.62 (1.40 - 1.88)	1.37774e-10	0.576276	0.483287	0.075298	0.0301354	1		-0.199594	2.56796e-17
C53:3 TAG	893.7541	12.24	HMDB43058	Model 2	1.51 (1.29 - 1.76)	1.88635e-07	0.576276	0.410997	0.0788832	0.0283296	1		-0.199594	2.56796e-17
C53:3 TAG	893.7541	12.24	HMDB43058	Model 3	1.20 (1.02 - 1.43)	0.0303488	0.576276	0.186118	0.0859467	0.0179458	0		-0.199594	2.56796e-17
C53:3 TAG	893.7541	12.24	HMDB43058	Model 4	1.03 (0.87 - 1.22)	0.736303	0.576276	0.0291664	0.0866105	0.00124153	0		-0.199594	2.56796e-17
C54:1 TAG	911.8019	13.03	HMDB05395	Model 1	1.12 (1.04 - 1.21)	0.0024275	1.03628	0.114583	0.0377884	0.0301354	1		-0.10113	2.07575e-05
C54:1 TAG	911.8019	13.03	HMDB05395	Model 2	1.08 (1.00 - 1.17)	0.0575835	1.03628	0.0751882	0.0395966	0.0283296	0		-0.10113	2.07575e-05
C54:1 TAG	911.8019	13.03	HMDB05395	Model 3	0.99 (0.91 - 1.08)	0.83645	1.03628	-0.00862125	0.0417623	0.0179458	0		-0.10113	2.07575e-05
C54:1 TAG	911.8019	13.03	HMDB05395	Model 4	0.98 (0.90 - 1.06)	0.613867	1.03628	-0.0209908	0.0416021	0.00124153	0		-0.10113	2.07575e-05
C54:2 TAG	909.7855	12.73	HMDB05403	Model 1	1.47 (1.28 - 1.70)	1.25686e-07	0.545103	0.387367	0.0732951	0.0301354	1		-0.189679	9.26789e-16
C54:2 TAG	909.7855	12.73	HMDB05403	Model 2	1.31 (1.13 - 1.53)	0.000528352	0.545103	0.271617	0.0783673	0.0283296	1		-0.189679	9.26789e-16
C54:2 TAG	909.7855	12.73	HMDB05403	Model 3	1.03 (0.88 - 1.21)	0.707995	0.545103	0.0311634	0.0832021	0.0179458	0		-0.189679	9.26789e-16
C54:2 TAG	909.7855	12.73	HMDB05403	Model 4	0.97 (0.83 - 1.15)	0.738898	0.545103	-0.0278757	0.083632	0.00124153	0		-0.189679	9.26789e-16
C54:3 TAG	907.7694	12.47	HMDB05405	Model 1	2.32 (1.81 - 2.95)	1.4906e-11	0.345364	0.839504	0.124393	0.0301354	1		-0.255433	1.09067e-27
C54:3 TAG	907.7694	12.47	HMDB05405	Model 2	1.90 (1.46 - 2.46)	1.71012e-06	0.345364	0.639516	0.133651	0.0283296	1		-0.255433	1.09067e-27
C54:3 TAG	907.7694	12.47	HMDB05405	Model 3	1.23 (0.93 - 1.62)	0.148451	0.345364	0.205139	0.141962	0.0179458	0		-0.255433	1.09067e-27
C54:3 TAG	907.7694	12.47	HMDB05405	Model 4	0.94 (0.71 - 1.25)	0.692522	0.345364	-0.0573164	0.144945	0.00124153	0		-0.255433	1.09067e-27
C54:4 TAG	905.7534	12.2	HMDB05370	Model 1	2.53 (1.96 - 3.27)	1.4628e-12	0.336683	0.928905	0.131239	0.0301354	1		-0.251519	7.18052e-27
C54:4 TAG	905.7534	12.2	HMDB05370	Model 2	2.11 (1.61 - 2.76)	4.98873e-08	0.336683	0.747499	0.137113	0.0283296	1		-0.251519	7.18052e-27
C54:4 TAG	905.7534	12.2	HMDB05370	Model 3	1.51 (1.13 - 2.01)	0.00468867	0.336683	0.41232	0.145816	0.0179458	1		-0.251519	7.18052e-27
C54:4 TAG	905.7534	12.2	HMDB05370	Model 4	1.14 (0.86 - 1.53)	0.364383	0.336683	0.133987	0.147718	0.00124153	0		-0.251519	7.18052e-27
C54:5 TAG	903.7382	11.94	HMDB05385	Model 1	1.62 (1.41 - 1.86)	6.59387e-12	0.595418	0.483192	0.0703726	0.0301354	1		-0.233979	2.2454e-23
C54:5 TAG	903.7382	11.94	HMDB05385	Model 2	1.51 (1.30 - 1.74)	2.78932e-08	0.595418	0.411335	0.0740587	0.0283296	1		-0.233979	2.2454e-23
C54:5 TAG	903.7382	11.94	HMDB05385	Model 3	1.24 (1.05 - 1.45)	0.00932673	0.595418	0.212302	0.0816598	0.0179458	1		-0.233979	2.2454e-23
C54:5 TAG	903.7382	11.94	HMDB05385	Model 4	1.06 (0.90 - 1.25)	0.494203	0.595418	0.0572652	0.0837653	0.00124153	0		-0.233979	2.2454e-23
C54:6 TAG	901.7217	11.7	HMDB05391	Model 1	1.57 (1.33 - 1.85)	9.96411e-08	0.482339	0.450049	0.0844785	0.0301354	1		-0.18744	2.0281e-15
C54:6 TAG	901.7217	11.7	HMDB05391	Model 2	1.47 (1.24 - 1.74)	1.14099e-05	0.482339	0.384627	0.087643	0.0283296	1		-0.18744	2.0281e-15
C54:6 TAG	901.7217	11.7	HMDB05391	Model 3	1.21 (1.00 - 1.46)	0.0447069	0.482339	0.192421	0.0958555	0.0179458	0		-0.18744	2.0281e-15
C54:6 TAG	901.7217	11.7	HMDB05391	Model 4	1.09 (0.90 - 1.32)	0.383091	0.482339	0.0846376	0.0970375	0.00124153	0		-0.18744	2.0281e-15
C54:7 TAG	899.7072	11.48	HMDB05447	Model 1	1.17 (1.02 - 1.33)	0.0208159	0.599355	0.155039	0.0670787	0.0301354	1		-0.0574351	0.0158114
C54:7 TAG	899.7072	11.48	HMDB05447	Model 2	1.17 (1.02 - 1.34)	0.0242287	0.599355	0.158317	0.0702545	0.0283296	1		-0.0574351	0.0158114
C54:7 TAG	899.7072	11.48	HMDB05447	Model 3	1.07 (0.92 - 1.24)	0.357096	0.599355	0.0698268	0.0758235	0.0179458	0		-0.0574351	0.0158114
C54:7 TAG	899.7072	11.48	HMDB05447	Model 4	1.04 (0.90 - 1.21)	0.581959	0.599355	0.041625	0.0756095	0.00124153	0		-0.0574351	0.0158114
C54:8 TAG	897.6919	11.4	HMDB10518	Model 1	1.00 (0.91 - 1.10)	0.978373	0.86172	0.0012759	0.0470651	0.0301354	0		0.0446698	0.0606179
C54:8 TAG	897.6919	11.4	HMDB10518	Model 2	1.01 (0.92 - 1.12)	0.823499	0.86172	0.0111473	0.0499774	0.0283296	0		0.0446698	0.0606179
C54:8 TAG	897.6919	11.4	HMDB10518	Model 3	1.01 (0.91 - 1.11)	0.916986	0.86172	0.00544305	0.0522212	0.0179458	0		0.0446698	0.0606179
C54:8 TAG	897.6919	11.4	HMDB10518	Model 4	1.01 (0.91 - 1.12)	0.858107	0.86172	0.00915832	0.0512254	0.00124153	0		0.0446698	0.0606179
C54:9 TAG	895.6781	11.22	HMDB10498	Model 1	0.94 (0.90 - 0.99)	0.0158389	1.6135	-0.0592027	0.0245389	0.0301354	1		0.118183	6.38979e-07
C54:9 TAG	895.6781	11.22	HMDB10498	Model 2	0.94 (0.89 - 0.99)	0.0152318	1.6135	-0.064918	0.0267502	0.0283296	1		0.118183	6.38979e-07
C54:9 TAG	895.6781	11.22	HMDB10498	Model 3	0.96 (0.91 - 1.02)	0.17438	1.6135	-0.0381924	0.0281185	0.0179458	0		0.118183	6.38979e-07
C54:9 TAG	895.6781	11.22	HMDB10498	Model 4	0.98 (0.93 - 1.03)	0.421891	1.6135	-0.0222194	0.0276656	0.00124153	0		0.118183	6.38979e-07
C55:2 TAG	923.8027	12.93	HMDB42226	Model 1	1.30 (1.18 - 1.42)	2.57735e-08	0.820381	0.261129	0.0468984	0.0301354	1		-0.170674	5.26527e-13
C55:2 TAG	923.8027	12.93	HMDB42226	Model 2	1.21 (1.10 - 1.34)	9.45762e-05	0.820381	0.192885	0.0494059	0.0283296	1		-0.170674	5.26527e-13
C55:2 TAG	923.8027	12.93	HMDB42226	Model 3	1.07 (0.96 - 1.18)	0.233444	0.820381	0.0631486	0.0529978	0.0179458	0		-0.170674	5.26527e-13
C55:2 TAG	923.8027	12.93	HMDB42226	Model 4	1.02 (0.92 - 1.14)	0.642685	0.820381	0.0242562	0.0522821	0.00124153	0		-0.170674	5.26527e-13
C55:3 TAG	921.7863	12.66	HMDB42466	Model 1	2.06 (1.76 - 2.41)	5.21476e-19	0.521589	0.721585	0.0810078	0.0301354	1		-0.27108	4.19953e-31
C55:3 TAG	921.7863	12.66	HMDB42466	Model 2	1.81 (1.53 - 2.15)	8.37294e-12	0.521589	0.59364	0.0868909	0.0283296	1		-0.27108	4.19953e-31
C55:3 TAG	921.7863	12.66	HMDB42466	Model 3	1.38 (1.14 - 1.66)	0.00069199	0.521589	0.319573	0.0941933	0.0179458	1		-0.27108	4.19953e-31
C55:3 TAG	921.7863	12.66	HMDB42466	Model 4	1.10 (0.92 - 1.32)	0.303811	0.521589	0.0965116	0.0938559	0.00124153	0		-0.27108	4.19953e-31
C56:10 TAG	921.6929	11.29	HMDB10513	Model 1	0.94 (0.89 - 1.00)	0.0551695	1.3275	-0.0589494	0.0307422	0.0301354	0		0.130806	3.483e-08
C56:10 TAG	921.6929	11.29	HMDB10513	Model 2	0.94 (0.88 - 1.01)	0.0714232	1.3275	-0.0591057	0.0327859	0.0283296	0		0.130806	3.483e-08
C56:10 TAG	921.6929	11.29	HMDB10513	Model 3	0.97 (0.91 - 1.04)	0.374038	1.3275	-0.0301581	0.0339261	0.0179458	0		0.130806	3.483e-08
C56:10 TAG	921.6929	11.29	HMDB10513	Model 4	1.00 (0.93 - 1.06)	0.891552	1.3275	-0.00455905	0.0334387	0.00124153	0		0.130806	3.483e-08
C56:2 TAG	937.818	13.14	HMDB05404	Model 1	1.20 (1.11 - 1.30)	6.33244e-06	0.959382	0.180987	0.0400859	0.0301354	1		-0.124454	1.56058e-07
C56:2 TAG	937.818	13.14	HMDB05404	Model 2	1.14 (1.05 - 1.24)	0.00200437	0.959382	0.131525	0.0425703	0.0283296	1		-0.124454	1.56058e-07
C56:2 TAG	937.818	13.14	HMDB05404	Model 3	1.04 (0.95 - 1.14)	0.419654	0.959382	0.0372145	0.0461134	0.0179458	0		-0.124454	1.56058e-07
C56:2 TAG	937.818	13.14	HMDB05404	Model 4	1.02 (0.93 - 1.11)	0.712867	0.959382	0.016925	0.0459909	0.00124153	0		-0.124454	1.56058e-07
C56:3 TAG	935.8022	12.84	HMDB05410	Model 1	1.44 (1.30 - 1.60)	3.61625e-12	0.736613	0.365515	0.0525813	0.0301354	1		-0.206998	1.55638e-18
C56:3 TAG	935.8022	12.84	HMDB05410	Model 2	1.33 (1.19 - 1.49)	6.151e-07	0.736613	0.28413	0.0569808	0.0283296	1		-0.206998	1.55638e-18
C56:3 TAG	935.8022	12.84	HMDB05410	Model 3	1.11 (0.98 - 1.26)	0.0938286	0.736613	0.105286	0.0628371	0.0179458	0		-0.206998	1.55638e-18
C56:3 TAG	935.8022	12.84	HMDB05410	Model 4	1.07 (0.94 - 1.21)	0.297769	0.736613	0.0664035	0.0637741	0.00124153	0		-0.206998	1.55638e-18
C56:4 TAG	933.7855	12.56	HMDB05398	Model 1	1.80 (1.52 - 2.12)	5.54747e-12	0.473507	0.585968	0.0850361	0.0301354	1		-0.233903	2.32205e-23
C56:4 TAG	933.7855	12.56	HMDB05398	Model 2	1.55 (1.30 - 1.86)	1.37374e-06	0.473507	0.44072	0.0912694	0.0283296	1		-0.233903	2.32205e-23
C56:4 TAG	933.7855	12.56	HMDB05398	Model 3	1.15 (0.95 - 1.40)	0.1555	0.473507	0.140289	0.0987691	0.0179458	0		-0.233903	2.32205e-23
C56:4 TAG	933.7855	12.56	HMDB05398	Model 4	1.06 (0.87 - 1.30)	0.540033	0.473507	0.0619435	0.101089	0.00124153	0		-0.233903	2.32205e-23
C56:5 TAG	931.7691	12.32	HMDB05406	Model 1	1.52 (1.32 - 1.76)	1.13816e-08	0.554918	0.421336	0.0738054	0.0301354	1		-0.213573	1.17807e-19
C56:5 TAG	931.7691	12.32	HMDB05406	Model 2	1.31 (1.12 - 1.53)	0.000658056	0.554918	0.270186	0.0793153	0.0283296	1		-0.213573	1.17807e-19
C56:5 TAG	931.7691	12.32	HMDB05406	Model 3	1.10 (0.94 - 1.30)	0.239318	0.554918	0.0996844	0.0847157	0.0179458	0		-0.213573	1.17807e-19
C56:5 TAG	931.7691	12.32	HMDB05406	Model 4	1.01 (0.85 - 1.20)	0.885713	0.554918	0.0126059	0.087705	0.00124153	0		-0.213573	1.17807e-19
C56:6 TAG	929.7544	12.15	HMDB05456	Model 1	1.32 (1.09 - 1.59)	0.00403864	0.426508	0.274675	0.0955348	0.0301354	1		-0.0800963	0.000757087
C56:6 TAG	929.7544	12.15	HMDB05456	Model 2	1.05 (0.87 - 1.27)	0.626215	0.426508	0.0476721	0.0978768	0.0283296	0		-0.0800963	0.000757087
C56:6 TAG	929.7544	12.15	HMDB05456	Model 3	1.01 (0.82 - 1.24)	0.923279	0.426508	0.0102245	0.106168	0.0179458	0		-0.0800963	0.000757087
C56:6 TAG	929.7544	12.15	HMDB05456	Model 4	1.04 (0.85 - 1.29)	0.686241	0.426508	0.043664	0.108089	0.00124153	0		-0.0800963	0.000757087
C56:7 TAG	927.7388	11.95	HMDB05462	Model 1	1.31 (1.11 - 1.56)	0.00149756	0.455838	0.273288	0.0860707	0.0301354	1		-0.00142192	0.952398
C56:7 TAG	927.7388	11.95	HMDB05462	Model 2	1.22 (1.02 - 1.47)	0.0282746	0.455838	0.201703	0.0919569	0.0283296	1		-0.00142192	0.952398
C56:7 TAG	927.7388	11.95	HMDB05462	Model 3	1.09 (0.90 - 1.32)	0.386002	0.455838	0.0842728	0.0972126	0.0179458	0		-0.00142192	0.952398
C56:7 TAG	927.7388	11.95	HMDB05462	Model 4	1.09 (0.90 - 1.31)	0.397147	0.455838	0.082089	0.0969486	0.00124153	0		-0.00142192	0.952398
C56:8 TAG	925.7221	11.72	HMDB05392	Model 1	1.11 (0.96 - 1.29)	0.154517	0.539608	0.10835	0.0761015	0.0301354	0		0.0423213	0.0754803
C56:8 TAG	925.7221	11.72	HMDB05392	Model 2	1.10 (0.94 - 1.28)	0.225468	0.539608	0.0956141	0.0788821	0.0283296	0		0.0423213	0.0754803
C56:8 TAG	925.7221	11.72	HMDB05392	Model 3	1.03 (0.88 - 1.22)	0.684939	0.539608	0.0336084	0.0828338	0.0179458	0		0.0423213	0.0754803
C56:8 TAG	925.7221	11.72	HMDB05392	Model 4	1.08 (0.92 - 1.27)	0.325101	0.539608	0.0800002	0.0812986	0.00124153	0		0.0423213	0.0754803
C56:9 TAG	923.7072	11.49	HMDB05448	Model 1	0.98 (0.88 - 1.09)	0.713208	0.763889	-0.0198719	0.0540655	0.0301354	0		0.0904257	0.000142343
C56:9 TAG	923.7072	11.49	HMDB05448	Model 2	0.97 (0.87 - 1.09)	0.619984	0.763889	-0.0284351	0.0573434	0.0283296	0		0.0904257	0.000142343
C56:9 TAG	923.7072	11.49	HMDB05448	Model 3	0.99 (0.89 - 1.11)	0.910788	0.763889	-0.00659881	0.0588945	0.0179458	0		0.0904257	0.000142343
C56:9 TAG	923.7072	11.49	HMDB05448	Model 4	1.04 (0.93 - 1.16)	0.515881	0.763889	0.0376912	0.0580125	0.00124153	0		0.0904257	0.000142343
C58:10 TAG	949.7218	11.57	HMDB05476	Model 1	0.99 (0.90 - 1.09)	0.782594	0.868367	-0.013421	0.0486375	0.0301354	0		0.0793264	0.000851305
C58:10 TAG	949.7218	11.57	HMDB05476	Model 2	0.97 (0.88 - 1.07)	0.559857	0.868367	-0.029117	0.0499389	0.0283296	0		0.0793264	0.000851305
C58:10 TAG	949.7218	11.57	HMDB05476	Model 3	1.01 (0.91 - 1.12)	0.831372	0.868367	0.0112108	0.0526469	0.0179458	0		0.0793264	0.000851305
C58:10 TAG	949.7218	11.57	HMDB05476	Model 4	1.06 (0.96 - 1.18)	0.241136	0.868367	0.0612544	0.0522581	0.00124153	0		0.0793264	0.000851305
C58:11 TAG	947.7068	11.42	HMDB10531	Model 1	0.95 (0.89 - 1.01)	0.116777	1.29276	-0.0510856	0.0325708	0.0301354	0		0.145819	7.52064e-10
C58:11 TAG	947.7068	11.42	HMDB10531	Model 2	0.95 (0.89 - 1.02)	0.132282	1.29276	-0.0522913	0.0347413	0.0283296	0		0.145819	7.52064e-10
C58:11 TAG	947.7068	11.42	HMDB10531	Model 3	0.98 (0.92 - 1.06)	0.658712	1.29276	-0.0156553	0.0354438	0.0179458	0		0.145819	7.52064e-10
C58:11 TAG	947.7068	11.42	HMDB10531	Model 4	1.02 (0.96 - 1.10)	0.486859	1.29276	0.0240811	0.0346334	0.00124153	0		0.145819	7.52064e-10
C58:9 TAG	951.7366	11.8	HMDB05463	Model 1	1.02 (0.94 - 1.11)	0.656022	0.94976	0.0193103	0.0433539	0.0301354	0		0.0946159	6.85943e-05
C58:9 TAG	951.7366	11.8	HMDB05463	Model 2	0.99 (0.91 - 1.08)	0.813964	0.94976	-0.0106711	0.0453481	0.0283296	0		0.0946159	6.85943e-05
C58:9 TAG	951.7366	11.8	HMDB05463	Model 3	1.05 (0.96 - 1.15)	0.301027	0.94976	0.0493054	0.0476733	0.0179458	0		0.0946159	6.85943e-05
C58:9 TAG	951.7366	11.8	HMDB05463	Model 4	1.10 (1.01 - 1.21)	0.0368002	0.94976	0.099758	0.0477774	0.00124153	0		0.0946159	6.85943e-05
C5-DC carnitine	276.1439	8.30	HMDB13130	Model 1	2.10 (1.93 - 2.30)	5.19162e-61	0.854587	0.743702	0.0451302	0.0301354	1		-0.667271	7.50557e-228
C5-DC carnitine	276.1439	8.30	HMDB13130	Model 2	2.07 (1.88 - 2.28)	3.83554e-50	0.854587	0.728312	0.0489133	0.0283296	1		-0.667271	7.50557e-228
C5-DC carnitine	276.1439	8.30	HMDB13130	Model 3	1.78 (1.60 - 1.97)	1.38028e-27	0.854587	0.574323	0.0527697	0.0179458	1		-0.667271	7.50557e-228
C5-DC carnitine	276.1439	8.30	HMDB13130	Model 4	1.11 (0.97 - 1.28)	0.122489	0.854587	0.108314	0.0701331	0.00124153	0		-0.667271	7.50557e-228
C6 carnitine	260.1855	7.54	HMDB00705	Model 1	1.45 (1.34 - 1.57)	3.79287e-20	0.981785	0.372462	0.0405124	0.0301354	1		-0.400791	4.34279e-69
C6 carnitine	260.1855	7.54	HMDB00705	Model 2	1.32 (1.21 - 1.44)	1.84382e-10	0.981785	0.277117	0.0434774	0.0283296	1		-0.400791	4.34279e-69
C6 carnitine	260.1855	7.54	HMDB00705	Model 3	1.21 (1.10 - 1.33)	5.61011e-05	0.981785	0.191726	0.0475907	0.0179458	1		-0.400791	4.34279e-69
C6 carnitine	260.1855	7.54	HMDB00705	Model 4	1.00 (0.91 - 1.10)	0.973891	0.981785	0.00162975	0.0497951	0.00124153	0		-0.400791	4.34279e-69
C60:12 TAG	973.7233	11.56	HMDB05478	Model 1	0.96 (0.91 - 1.00)	0.0604461	1.71243	-0.0459858	0.0244928	0.0301354	0		0.159858	1.43171e-11
C60:12 TAG	973.7233	11.56	HMDB05478	Model 2	0.97 (0.92 - 1.02)	0.202215	1.71243	-0.032468	0.0254598	0.0283296	0		0.159858	1.43171e-11
C60:12 TAG	973.7233	11.56	HMDB05478	Model 3	0.99 (0.94 - 1.05)	0.797981	1.71243	-0.00700233	0.027357	0.0179458	0		0.159858	1.43171e-11
C60:12 TAG	973.7233	11.56	HMDB05478	Model 4	1.03 (0.98 - 1.09)	0.242547	1.71243	0.0324069	0.0277303	0.00124153	0		0.159858	1.43171e-11
C7 carnitine	274.2011	7.42	HMDB13238	Model 1	1.95 (1.76 - 2.15)	3.15063e-38	0.764219	0.66624	0.0515368	0.0301354	1		-0.545113	3.56693e-137
C7 carnitine	274.2011	7.42	HMDB13238	Model 2	1.86 (1.67 - 2.07)	1.30721e-29	0.764219	0.621817	0.0550265	0.0283296	1		-0.545113	3.56693e-137
C7 carnitine	274.2011	7.42	HMDB13238	Model 3	1.58 (1.40 - 1.78)	7.90428e-14	0.764219	0.457812	0.0612711	0.0179458	1		-0.545113	3.56693e-137
C7 carnitine	274.2011	7.42	HMDB13238	Model 4	1.07 (0.93 - 1.22)	0.356114	0.764219	0.0641314	0.0694969	0.00124153	0		-0.545113	3.56693e-137
C8 carnitine	288.2166	7.35	HMDB00791	Model 1	1.27 (1.17 - 1.37)	2.99542e-09	0.942531	0.239114	0.0403102	0.0301354	1		-0.349028	1.00673e-51
C8 carnitine	288.2166	7.35	HMDB00791	Model 2	1.21 (1.11 - 1.31)	5.02376e-06	0.942531	0.189243	0.0414662	0.0283296	1		-0.349028	1.00673e-51
C8 carnitine	288.2166	7.35	HMDB00791	Model 3	1.17 (1.07 - 1.28)	0.000862744	0.942531	0.15397	0.0462118	0.0179458	1		-0.349028	1.00673e-51
C8 carnitine	288.2166	7.35	HMDB00791	Model 4	0.94 (0.85 - 1.04)	0.217109	0.942531	-0.0613546	0.0497099	0.00124153	0		-0.349028	1.00673e-51
C9 carnitine	302.2322	7.21	HMDB13288	Model 1	1.47 (1.35 - 1.61)	1.78824e-18	0.903942	0.388111	0.0442548	0.0301354	1		-0.330065	3.97883e-46
C9 carnitine	302.2322	7.21	HMDB13288	Model 2	1.45 (1.32 - 1.58)	1.03891e-15	0.903942	0.369911	0.0461111	0.0283296	1		-0.330065	3.97883e-46
C9 carnitine	302.2322	7.21	HMDB13288	Model 3	1.25 (1.13 - 1.37)	8.20314e-06	0.903942	0.220643	0.0494736	0.0179458	1		-0.330065	3.97883e-46
C9 carnitine	302.2322	7.21	HMDB13288	Model 4	0.98 (0.88 - 1.09)	0.660316	0.903942	-0.0236421	0.0537962	0.00124153	0		-0.330065	3.97883e-46
cadaverine	103.1230	9.93	HMDB02322	Model 1	0.89 (0.84 - 0.94)	1.34204e-05	1.38708	-0.120761	0.0277412	0.0301354	1		0.101086	2.09324e-05
cadaverine	103.1230	9.93	HMDB02322	Model 2	0.90 (0.85 - 0.95)	0.000198151	1.38708	-0.105873	0.0284502	0.0283296	1		0.101086	2.09324e-05
cadaverine	103.1230	9.93	HMDB02322	Model 3	0.94 (0.89 - 0.99)	0.0248247	1.38708	-0.0632731	0.0281951	0.0179458	0		0.101086	2.09324e-05
cadaverine	103.1230	9.93	HMDB02322	Model 4	0.96 (0.91 - 1.02)	0.228149	1.38708	-0.0356647	0.0295938	0.00124153	0		0.101086	2.09324e-05
campesterol	401.3772	7.97	HMDB02869	Model 1	0.97 (0.81 - 1.16)	0.762403	0.462167	-0.027626	0.0913778	0.0301354	0		0.0162634	0.494723
campesterol	401.3772	7.97	HMDB02869	Model 2	1.01 (0.85 - 1.22)	0.872093	0.462167	0.0148816	0.0924319	0.0283296	0		0.0162634	0.494723
campesterol	401.3772	7.97	HMDB02869	Model 3	1.05 (0.87 - 1.26)	0.634914	0.462167	0.0449951	0.0947621	0.0179458	0		0.0162634	0.494723
campesterol	401.3772	7.97	HMDB02869	Model 4	1.05 (0.88 - 1.27)	0.578755	0.462167	0.0525803	0.0947043	0.00124153	0		0.0162634	0.494723
carnitine	162.1124	8.76	HMDB00062	Model 1	1.34 (1.01 - 1.78)	0.0399879	0.29312	0.294507	0.143391	0.0301354	0		-0.168106	1.17649e-12
carnitine	162.1124	8.76	HMDB00062	Model 2	1.31 (0.98 - 1.76)	0.0711256	0.29312	0.271316	0.150341	0.0283296	0		-0.168106	1.17649e-12
carnitine	162.1124	8.76	HMDB00062	Model 3	1.42 (1.05 - 1.92)	0.0233846	0.29312	0.350706	0.154694	0.0179458	0		-0.168106	1.17649e-12
carnitine	162.1124	8.76	HMDB00062	Model 4	1.00 (0.74 - 1.34)	0.991688	0.29312	-0.00156516	0.150237	0.00124153	0		-0.168106	1.17649e-12
carnosine	227.1135	9.31	HMDB00033	Model 1	1.05 (1.02 - 1.07)	0.000198342	3.15292	0.0454549	0.0122154	0.0301354	1		-0.0403162	0.0904083
carnosine	227.1135	9.31	HMDB00033	Model 2	1.05 (1.02 - 1.07)	0.000338153	3.15292	0.0461534	0.012877	0.0283296	1		-0.0403162	0.0904083
carnosine	227.1135	9.31	HMDB00033	Model 3	1.02 (0.99 - 1.05)	0.116714	3.15292	0.0212404	0.01354	0.0179458	0		-0.0403162	0.0904083
carnosine	227.1135	9.31	HMDB00033	Model 4	1.03 (1.00 - 1.05)	0.0643856	3.15292	0.0254294	0.0137493	0.00124153	0		-0.0403162	0.0904083
C-glycosyltryptophan	367.1493	7.16		Model 1	2.52 (2.33 - 2.72)	1.44386e-115	1.20049	0.923026	0.0403941	0.0301354	1		-0.892632	0
C-glycosyltryptophan	367.1493	7.16		Model 2	2.60 (2.38 - 2.84)	3.47654e-98	1.20049	0.954182	0.0453721	0.0283296	1		-0.892632	0
C-glycosyltryptophan	367.1493	7.16		Model 3	2.05 (1.85 - 2.27)	1.50455e-42	1.20049	0.717425	0.0524763	0.0179458	1		-0.892632	0
C-glycosyltryptophan	367.1493	7.16		Model 4	1.14 (0.95 - 1.37)	0.156653	1.20049	0.132072	0.0932434	0.00124153	0		-0.892632	0
chenodeoxycholate/deoxycholate	391.2860	3.68		Model 1	0.96 (0.94 - 0.98)	0.00109024	2.9184	-0.0411236	0.0125909	0.0301354	1		0.0564316	0.0177396
chenodeoxycholate/deoxycholate	391.2860	3.68		Model 2	0.96 (0.94 - 0.99)	0.00325421	2.9184	-0.039472	0.0134138	0.0283296	1		0.0564316	0.0177396
chenodeoxycholate/deoxycholate	391.2860	3.68		Model 3	0.97 (0.95 - 1.00)	0.0388395	2.9184	-0.028545	0.0138173	0.0179458	0		0.0564316	0.0177396
chenodeoxycholate/deoxycholate	391.2860	3.68		Model 4	0.98 (0.96 - 1.01)	0.15479	2.9184	-0.0193036	0.0135672	0.00124153	0		0.0564316	0.0177396
cholesterol	369.3507	7.97	HMDB00067	Model 1	1.01 (0.82 - 1.23)	0.960563	0.40885	0.00516732	0.104503	0.0301354	0		0.0173486	0.466376
cholesterol	369.3507	7.97	HMDB00067	Model 2	1.04 (0.84 - 1.28)	0.702115	0.40885	0.0408494	0.106805	0.0283296	0		0.0173486	0.466376
cholesterol	369.3507	7.97	HMDB00067	Model 3	1.03 (0.83 - 1.27)	0.815646	0.40885	0.0252751	0.108407	0.0179458	0		0.0173486	0.466376
cholesterol	369.3507	7.97	HMDB00067	Model 4	1.06 (0.86 - 1.30)	0.608892	0.40885	0.0549994	0.107493	0.00124153	0		0.0173486	0.466376
choline	104.1069	8.18	HMDB00097	Model 1	7.48 (5.82 - 9.61)	6.63675e-56	0.349142	2.01245	0.127757	0.0301354	1		-0.579425	8.12659e-159
choline	104.1069	8.18	HMDB00097	Model 2	6.02 (4.63 - 7.81)	2.87224e-41	0.349142	1.7945	0.133369	0.0283296	1		-0.579425	8.12659e-159
choline	104.1069	8.18	HMDB00097	Model 3	2.57 (1.92 - 3.43)	1.70259e-10	0.349142	0.943084	0.147679	0.0179458	1		-0.579425	8.12659e-159
choline	104.1069	8.18	HMDB00097	Model 4	0.99 (0.73 - 1.35)	0.948342	0.349142	-0.0102555	0.158292	0.00124153	0		-0.579425	8.12659e-159
citrate/isocitrate	191.0200	8.55		Model 1	1.01 (0.82 - 1.24)	0.933927	0.389073	0.00888846	0.107213	0.0301354	0		-0.166372	2.01101e-12
citrate/isocitrate	191.0200	8.55		Model 2	0.96 (0.79 - 1.18)	0.717408	0.389073	-0.0375097	0.103639	0.0283296	0		-0.166372	2.01101e-12
citrate/isocitrate	191.0200	8.55		Model 3	1.01 (0.83 - 1.24)	0.899089	0.389073	0.0132858	0.104768	0.0179458	0		-0.166372	2.01101e-12
citrate/isocitrate	191.0200	8.55		Model 4	0.84 (0.70 - 1.01)	0.0605007	0.389073	-0.175658	0.093578	0.00124153	0		-0.166372	2.01101e-12
citrulline	176.1029	8.38	HMDB00904	Model 1	3.29 (2.78 - 3.88)	1.48643e-44	0.499543	1.18949	0.0849429	0.0301354	1		-0.5381	4.7149e-133
citrulline	176.1029	8.38	HMDB00904	Model 2	2.98 (2.50 - 3.55)	8.93626e-34	0.499543	1.09115	0.0900759	0.0283296	1		-0.5381	4.7149e-133
citrulline	176.1029	8.38	HMDB00904	Model 3	2.08 (1.72 - 2.52)	7.6631e-14	0.499543	0.731243	0.0978123	0.0179458	1		-0.5381	4.7149e-133
citrulline	176.1029	8.38	HMDB00904	Model 4	1.08 (0.88 - 1.34)	0.453086	0.499543	0.0806265	0.107462	0.00124153	0		-0.5381	4.7149e-133
CMPF	239.0927	6.34		Model 1	0.98 (0.94 - 1.02)	0.241726	1.97307	-0.0247976	0.0211822	0.0301354	0		0.028412	0.232854
CMPF	239.0927	6.34		Model 2	1.02 (0.98 - 1.07)	0.354282	1.97307	0.0205502	0.0221849	0.0283296	0		0.028412	0.232854
CMPF	239.0927	6.34		Model 3	1.10 (1.05 - 1.15)	6.60857e-05	1.97307	0.091837	0.0230171	0.0179458	1		0.028412	0.232854
CMPF	239.0927	6.34		Model 4	1.04 (0.99 - 1.09)	0.117839	1.97307	0.0369534	0.0236289	0.00124153	0		0.028412	0.232854
coenzyme Q9	817.6083	11.27	HMDB06707	Model 1	1.00 (0.95 - 1.05)	0.961409	1.61412	-0.00121495	0.0251097	0.0301354	0		-0.0230193	0.333781
coenzyme Q9	817.6083	11.27	HMDB06707	Model 2	1.03 (0.98 - 1.08)	0.290372	1.61412	0.0276639	0.0261645	0.0283296	0		-0.0230193	0.333781
coenzyme Q9	817.6083	11.27	HMDB06707	Model 3	0.98 (0.92 - 1.03)	0.408519	1.61412	-0.0232634	0.0281468	0.0179458	0		-0.0230193	0.333781
coenzyme Q9	817.6083	11.27	HMDB06707	Model 4	1.01 (0.95 - 1.06)	0.813389	1.61412	0.00657906	0.0278708	0.00124153	0		-0.0230193	0.333781
cortisol	363.2162	2.06	HMDB00063	Model 1	1.13 (1.01 - 1.26)	0.0355621	0.729946	0.118817	0.0565284	0.0301354	0		-0.128727	5.73668e-08
cortisol	363.2162	2.06	HMDB00063	Model 2	1.07 (0.96 - 1.20)	0.224871	0.729946	0.0689493	0.0568102	0.0283296	0		-0.128727	5.73668e-08
cortisol	363.2162	2.06	HMDB00063	Model 3	1.13 (1.01 - 1.27)	0.0364144	0.729946	0.124979	0.0597338	0.0179458	0		-0.128727	5.73668e-08
cortisol	363.2162	2.06	HMDB00063	Model 4	1.10 (0.97 - 1.24)	0.123268	0.729946	0.0940111	0.0609986	0.00124153	0		-0.128727	5.73668e-08
cortisone	361.2006	2.06	HMDB02802	Model 1	0.77 (0.70 - 0.85)	8.83541e-08	0.741379	-0.257433	0.0481257	0.0301354	1		0.259368	1.58726e-28
cortisone	361.2006	2.06	HMDB02802	Model 2	0.75 (0.67 - 0.83)	1.43627e-08	0.741379	-0.293687	0.0518057	0.0283296	1		0.259368	1.58726e-28
cortisone	361.2006	2.06	HMDB02802	Model 3	0.79 (0.70 - 0.88)	4.89587e-05	0.741379	-0.236819	0.0583219	0.0179458	1		0.259368	1.58726e-28
cortisone	361.2006	2.06	HMDB02802	Model 4	0.91 (0.81 - 1.02)	0.0957419	0.741379	-0.0965717	0.0579712	0.00124153	0		0.259368	1.58726e-28
creatine	132.0767	8.33	HMDB00064	Model 1	0.91 (0.82 - 1.00)	0.0624163	0.833702	-0.0942721	0.0505934	0.0301354	0		0.111377	2.72632e-06
creatine	132.0767	8.33	HMDB00064	Model 2	0.93 (0.83 - 1.03)	0.166397	0.833702	-0.0750598	0.0542388	0.0283296	0		0.111377	2.72632e-06
creatine	132.0767	8.33	HMDB00064	Model 3	0.87 (0.78 - 0.98)	0.0160504	0.833702	-0.135757	0.0563831	0.0179458	1		0.111377	2.72632e-06
creatine	132.0767	8.33	HMDB00064	Model 4	1.00 (0.90 - 1.11)	0.984799	0.833702	-0.00103351	0.0542445	0.00124153	0		0.111377	2.72632e-06
creatinine	114.0662	6.47	HMDB00562	Model 1	20.62 (15.96 - 26.64)	1.53226e-118	0.346004	3.02612	0.130731	0.0301354	1		-0.810642	0
creatinine	114.0662	6.47	HMDB00562	Model 2	23.70 (17.85 - 31.46)	2.94669e-106	0.346004	3.16537	0.144575	0.0283296	1		-0.810642	0
creatinine	114.0662	6.47	HMDB00562	Model 3	13.97 (10.11 - 19.33)	3.03758e-57	0.346004	2.63727	0.165388	0.0179458	1		-0.810642	0
creatinine	114.0662	6.47	HMDB00562	Model 4	4.02 (2.12 - 7.60)	1.88563e-05	0.346004	1.39068	0.325076	0.00124153	1		-0.810642	0
cys-gly-oxidized	353.0595	5.95		Model 1	0.96 (0.91 - 1.02)	0.179542	1.42933	-0.0370585	0.027611	0.0301354	0		-0.0112087	0.637942
cys-gly-oxidized	353.0595	5.95		Model 2	0.98 (0.92 - 1.04)	0.459138	1.42933	-0.021934	0.0296299	0.0283296	0		-0.0112087	0.637942
cys-gly-oxidized	353.0595	5.95		Model 3	0.93 (0.88 - 0.99)	0.0125436	1.42933	-0.0696554	0.0279016	0.0179458	1		-0.0112087	0.637942
cys-gly-oxidized	353.0595	5.95		Model 4	0.92 (0.87 - 0.97)	0.00272521	1.42933	-0.081422	0.0271665	0.00124153	0		-0.0112087	0.637942
cystathionine	221.0601	5.15		Model 1	1.19 (1.15 - 1.22)	4.18237e-29	2.85851	0.170716	0.0152456	0.0301354	1		-0.570865	3.54434e-153
cystathionine	221.0601	5.15		Model 2	1.17 (1.13 - 1.20)	2.10442e-22	2.85851	0.154702	0.0158887	0.0283296	1		-0.570865	3.54434e-153
cystathionine	221.0601	5.15		Model 3	1.10 (1.06 - 1.13)	1.74575e-08	2.85851	0.0939421	0.0166698	0.0179458	1		-0.570865	3.54434e-153
cystathionine	221.0601	5.15		Model 4	0.99 (0.96 - 1.02)	0.575334	2.85851	-0.00978627	0.0174688	0.00124153	0		-0.570865	3.54434e-153
cystine	241.0306	9.09	HMDB00192	Model 1	1.52 (1.41 - 1.63)	4.93441e-30	1.39894	0.418423	0.0367503	0.0301354	1		-0.464684	3.04566e-95
cystine	241.0306	9.09	HMDB00192	Model 2	1.42 (1.31 - 1.54)	2.33058e-18	1.39894	0.352168	0.0402937	0.0283296	1		-0.464684	3.04566e-95
cystine	241.0306	9.09	HMDB00192	Model 3	1.19 (1.09 - 1.29)	3.14376e-05	1.39894	0.170868	0.0410464	0.0179458	1		-0.464684	3.04566e-95
cystine	241.0306	9.09	HMDB00192	Model 4	1.00 (0.92 - 1.08)	0.95881	1.39894	-0.00205332	0.0397567	0.00124153	0		-0.464684	3.04566e-95
cytosine	112.0505	6.17	HMDB00630	Model 1	1.77 (1.66 - 1.88)	1.19863e-70	1.2097	0.569097	0.032025	0.0301354	1		-0.62822	2.05466e-194
cytosine	112.0505	6.17	HMDB00630	Model 2	1.71 (1.60 - 1.82)	7.1723e-55	1.2097	0.534383	0.0342532	0.0283296	1		-0.62822	2.05466e-194
cytosine	112.0505	6.17	HMDB00630	Model 3	1.49 (1.38 - 1.60)	1.01229e-25	1.2097	0.396443	0.0378105	0.0179458	1		-0.62822	2.05466e-194
cytosine	112.0505	6.17	HMDB00630	Model 4	1.09 (0.99 - 1.20)	0.0664305	1.2097	0.0890228	0.0485003	0.00124153	0		-0.62822	2.05466e-194
diacetylspermine	287.2439	10.15	HMDB41876	Model 1	1.45 (1.34 - 1.57)	9.1859e-21	1.11066	0.37377	0.0399967	0.0301354	1		-0.513487	2.46966e-119
diacetylspermine	287.2439	10.15	HMDB41876	Model 2	1.43 (1.31 - 1.55)	9.36293e-17	1.11066	0.354575	0.0426551	0.0283296	1		-0.513487	2.46966e-119
diacetylspermine	287.2439	10.15	HMDB41876	Model 3	1.24 (1.13 - 1.35)	5.77601e-06	1.11066	0.21112	0.0465593	0.0179458	1		-0.513487	2.46966e-119
diacetylspermine	287.2439	10.15	HMDB41876	Model 4	0.97 (0.89 - 1.07)	0.606216	1.11066	-0.0253884	0.0492519	0.00124153	0		-0.513487	2.46966e-119
dimethylglycine	104.0705	8.54	HMDB00092	Model 1	1.91 (1.68 - 2.17)	5.53973e-23	0.584806	0.648168	0.0656613	0.0301354	1		-0.455889	2.6599e-91
dimethylglycine	104.0705	8.54	HMDB00092	Model 2	1.81 (1.58 - 2.08)	8.8952e-18	0.584806	0.596033	0.0694078	0.0283296	1		-0.455889	2.6599e-91
dimethylglycine	104.0705	8.54	HMDB00092	Model 3	1.40 (1.21 - 1.63)	8.65834e-06	0.584806	0.339441	0.0763093	0.0179458	1		-0.455889	2.6599e-91
dimethylglycine	104.0705	8.54	HMDB00092	Model 4	0.98 (0.83 - 1.16)	0.830817	0.584806	-0.0179692	0.0841045	0.00124153	0		-0.455889	2.6599e-91
DMGV	202.1185	7.75	HMDB0240212	Model 1	1.75 (1.63 - 1.88)	1.12958e-53	1.39452	0.559499	0.0362747	0.0301354	1		-0.686178	6.07613e-246
DMGV	202.1185	7.75	HMDB0240212	Model 2	1.71 (1.58 - 1.85)	4.98528e-40	1.39452	0.536091	0.0404825	0.0283296	1		-0.686178	6.07613e-246
DMGV	202.1185	7.75	HMDB0240212	Model 3	1.40 (1.29 - 1.52)	8.18915e-16	1.39452	0.336479	0.0417917	0.0179458	1		-0.686178	6.07613e-246
DMGV	202.1185	7.75	HMDB0240212	Model 4	0.98 (0.90 - 1.07)	0.653767	1.39452	-0.019565	0.0436198	0.00124153	0		-0.686178	6.07613e-246
ectoine	143.0814	8.91		Model 1	1.40 (1.32 - 1.47)	2.72514e-32	1.51666	0.333208	0.0281659	0.0301354	1		-0.464807	2.67885e-95
ectoine	143.0814	8.91		Model 2	1.39 (1.31 - 1.48)	9.87703e-29	1.51666	0.331444	0.0298025	0.0283296	1		-0.464807	2.67885e-95
ectoine	143.0814	8.91		Model 3	1.29 (1.21 - 1.38)	2.11448e-15	1.51666	0.256115	0.032279	0.0179458	1		-0.464807	2.67885e-95
ectoine	143.0814	8.91		Model 4	1.06 (0.98 - 1.13)	0.127388	1.51666	0.0542299	0.0355727	0.00124153	0		-0.464807	2.67885e-95
erythronate/threonate	135.0302	3.95		Model 1	3.52 (3.09 - 4.02)	3.98391e-77	0.633474	1.25943	0.0677533	0.0301354	1		-0.746101	0
erythronate/threonate	135.0302	3.95		Model 2	3.83 (3.31 - 4.43)	2.49352e-72	0.633474	1.34224	0.0746254	0.0283296	1		-0.746101	0
erythronate/threonate	135.0302	3.95		Model 3	3.01 (2.56 - 3.55)	1.76612e-40	0.633474	1.10336	0.0828336	0.0179458	1		-0.746101	0
erythronate/threonate	135.0302	3.95		Model 4	1.36 (1.07 - 1.72)	0.0124428	0.633474	0.304971	0.122021	0.00124153	0		-0.746101	0
fructose/glucose/galactose	179.0565	2.07		Model 1	1.65 (1.33 - 2.05)	6.57894e-06	0.351863	0.499537	0.110839	0.0301354	1		-0.0364808	0.12551
fructose/glucose/galactose	179.0565	2.07		Model 2	0.95 (0.75 - 1.21)	0.693366	0.351863	-0.0477043	0.120988	0.0283296	0		-0.0364808	0.12551
fructose/glucose/galactose	179.0565	2.07		Model 3	1.03 (0.80 - 1.33)	0.808776	0.351863	0.0317464	0.13118	0.0179458	0		-0.0364808	0.12551
fructose/glucose/galactose	179.0565	2.07		Model 4	1.20 (0.93 - 1.54)	0.162667	0.351863	0.179722	0.128726	0.00124153	0		-0.0364808	0.12551
fumarate/maleate	115.0037	6.44		Model 1	1.26 (1.04 - 1.53)	0.0203957	0.40968	0.231254	0.099722	0.0301354	1		-0.179247	3.28188e-14
fumarate/maleate	115.0037	6.44		Model 2	1.14 (0.93 - 1.39)	0.195247	0.40968	0.131214	0.101307	0.0283296	0		-0.179247	3.28188e-14
fumarate/maleate	115.0037	6.44		Model 3	0.94 (0.77 - 1.16)	0.574999	0.40968	-0.0585576	0.104436	0.0179458	0		-0.179247	3.28188e-14
fumarate/maleate	115.0037	6.44		Model 4	0.85 (0.69 - 1.04)	0.122859	0.40968	-0.160896	0.104283	0.00124153	0		-0.179247	3.28188e-14
GABA	104.0705	7.66	HMDB00112	Model 1	0.64 (0.55 - 0.74)	3.95493e-09	0.531539	-0.446638	0.0758805	0.0301354	1		0.231009	8.23643e-23
GABA	104.0705	7.66	HMDB00112	Model 2	0.69 (0.59 - 0.80)	2.20191e-06	0.531539	-0.37647	0.0795255	0.0283296	1		0.231009	8.23643e-23
GABA	104.0705	7.66	HMDB00112	Model 3	0.80 (0.68 - 0.94)	0.00609366	0.531539	-0.228146	0.0831829	0.0179458	1		0.231009	8.23643e-23
GABA	104.0705	7.66	HMDB00112	Model 4	0.92 (0.78 - 1.08)	0.294557	0.531539	-0.0851874	0.081272	0.00124153	0		0.231009	8.23643e-23
GDP	442.0170	9.91		Model 1	0.98 (0.95 - 1.01)	0.218663	2.51866	-0.0214006	0.0173975	0.0301354	0		-0.0631395	0.00796906
GDP	442.0170	9.91		Model 2	0.99 (0.95 - 1.02)	0.493256	2.51866	-0.0123346	0.0180031	0.0283296	0		-0.0631395	0.00796906
GDP	442.0170	9.91		Model 3	0.98 (0.94 - 1.02)	0.332995	2.51866	-0.0189217	0.0195452	0.0179458	0		-0.0631395	0.00796906
GDP	442.0170	9.91		Model 4	0.96 (0.92 - 1.00)	0.0465883	2.51866	-0.0393631	0.0197802	0.00124153	0		-0.0631395	0.00796906
gentisate	153.0193	3.98		Model 1	1.13 (1.09 - 1.17)	2.7716e-12	2.30038	0.12016	0.0171932	0.0301354	1		-0.295787	5.68665e-37
gentisate	153.0193	3.98		Model 2	1.11 (1.07 - 1.15)	5.31282e-09	2.30038	0.104624	0.0179241	0.0283296	1		-0.295787	5.68665e-37
gentisate	153.0193	3.98		Model 3	1.09 (1.05 - 1.13)	1.81257e-05	2.30038	0.0833287	0.0194384	0.0179458	1		-0.295787	5.68665e-37
gentisate	153.0193	3.98		Model 4	1.04 (1.00 - 1.08)	0.0534915	2.30038	0.0384246	0.0198995	0.00124153	0		-0.295787	5.68665e-37
glucuronate	193.0356	4.56		Model 1	1.68 (1.57 - 1.80)	1.50945e-48	1.07551	0.519959	0.0355108	0.0301354	1		-0.650704	4.63144e-213
glucuronate	193.0356	4.56		Model 2	1.59 (1.47 - 1.71)	6.21893e-33	1.07551	0.460849	0.0385532	0.0283296	1		-0.650704	4.63144e-213
glucuronate	193.0356	4.56		Model 3	1.54 (1.40 - 1.69)	3.10666e-20	1.07551	0.431172	0.0467891	0.0179458	1		-0.650704	4.63144e-213
glucuronate	193.0356	4.56		Model 4	1.05 (0.93 - 1.18)	0.426738	1.07551	0.0487041	0.0612794	0.00124153	0		-0.650704	4.63144e-213
glutamate	148.0603	7.66	HMDB00148	Model 1	1.24 (1.11 - 1.39)	0.000113922	0.740209	0.218572	0.0566418	0.0301354	1		-0.123946	1.75401e-07
glutamate	148.0603	7.66	HMDB00148	Model 2	1.18 (1.05 - 1.32)	0.00457049	0.740209	0.162856	0.0574276	0.0283296	1		-0.123946	1.75401e-07
glutamate	148.0603	7.66	HMDB00148	Model 3	1.01 (0.90 - 1.15)	0.821481	0.740209	0.014151	0.0627149	0.0179458	0		-0.123946	1.75401e-07
glutamate	148.0603	7.66	HMDB00148	Model 4	1.02 (0.90 - 1.15)	0.785778	0.740209	0.0170481	0.0627236	0.00124153	0		-0.123946	1.75401e-07
glutamine	147.0763	8.07	HMDB00641	Model 1	0.73 (0.59 - 0.91)	0.00435562	0.354403	-0.315516	0.110661	0.0301354	1		0.111042	2.92156e-06
glutamine	147.0763	8.07	HMDB00641	Model 2	0.73 (0.59 - 0.91)	0.00443829	0.354403	-0.312067	0.109682	0.0283296	1		0.111042	2.92156e-06
glutamine	147.0763	8.07	HMDB00641	Model 3	0.81 (0.64 - 1.02)	0.0736027	0.354403	-0.209539	0.117121	0.0179458	0		0.111042	2.92156e-06
glutamine	147.0763	8.07	HMDB00641	Model 4	0.90 (0.70 - 1.14)	0.380991	0.354403	-0.108105	0.123397	0.00124153	0		0.111042	2.92156e-06
glycerate	105.0194	3.92		Model 1	0.66 (0.57 - 0.76)	3.87786e-09	0.584702	-0.420427	0.071388	0.0301354	1		0.177585	5.68292e-14
glycerate	105.0194	3.92		Model 2	0.78 (0.67 - 0.90)	0.000807026	0.584702	-0.254321	0.0759082	0.0283296	1		0.177585	5.68292e-14
glycerate	105.0194	3.92		Model 3	0.92 (0.78 - 1.08)	0.289417	0.584702	-0.0865738	0.0817196	0.0179458	0		0.177585	5.68292e-14
glycerate	105.0194	3.92		Model 4	0.98 (0.84 - 1.15)	0.836005	0.584702	-0.0166419	0.0803932	0.00124153	0		0.177585	5.68292e-14
glycine	76.0393	7.96	HMDB00123	Model 1	1.20 (1.01 - 1.43)	0.0337717	0.47136	0.184424	0.0868783	0.0301354	0		-0.0952851	6.08738e-05
glycine	76.0393	7.96	HMDB00123	Model 2	1.15 (0.97 - 1.38)	0.108543	0.47136	0.143909	0.0896752	0.0283296	0		-0.0952851	6.08738e-05
glycine	76.0393	7.96	HMDB00123	Model 3	1.29 (1.08 - 1.55)	0.00575043	0.47136	0.257322	0.0931757	0.0179458	1		-0.0952851	6.08738e-05
glycine	76.0393	7.96	HMDB00123	Model 4	1.11 (0.93 - 1.34)	0.254461	0.47136	0.106978	0.0938746	0.00124153	0		-0.0952851	6.08738e-05
glycocholate	464.3027	3.64		Model 1	0.98 (0.95 - 1.02)	0.332655	2.11954	-0.0185969	0.0191962	0.0301354	0		-0.00377606	0.874041
glycocholate	464.3027	3.64		Model 2	0.97 (0.93 - 1.01)	0.122365	2.11954	-0.0304369	0.0197013	0.0283296	0		-0.00377606	0.874041
glycocholate	464.3027	3.64		Model 3	0.98 (0.94 - 1.02)	0.249934	2.11954	-0.0237133	0.0206111	0.0179458	0		-0.00377606	0.874041
glycocholate	464.3027	3.64		Model 4	0.99 (0.95 - 1.03)	0.720227	2.11954	-0.00717099	0.020022	0.00124153	0		-0.00377606	0.874041
glycodeoxycholate/glycochenodeoxycholate	448.3074	3.54		Model 1	0.99 (0.94 - 1.05)	0.801151	1.41535	-0.00714732	0.0283784	0.0301354	0		-0.0186015	0.434805
glycodeoxycholate/glycochenodeoxycholate	448.3074	3.54		Model 2	0.97 (0.92 - 1.03)	0.379591	1.41535	-0.0261214	0.0297289	0.0283296	0		-0.0186015	0.434805
glycodeoxycholate/glycochenodeoxycholate	448.3074	3.54		Model 3	0.98 (0.92 - 1.04)	0.522965	1.41535	-0.0209698	0.0328278	0.0179458	0		-0.0186015	0.434805
glycodeoxycholate/glycochenodeoxycholate	448.3074	3.54		Model 4	0.98 (0.92 - 1.05)	0.571411	1.41535	-0.0178784	0.0315887	0.00124153	0		-0.0186015	0.434805
guanidinoacetic acid	118.0610	7.89	HMDB00128	Model 1	0.40 (0.34 - 0.46)	3.34858e-30	0.52193	-0.92664	0.0811467	0.0301354	1		0.401844	1.78328e-69
guanidinoacetic acid	118.0610	7.89	HMDB00128	Model 2	0.43 (0.37 - 0.51)	5.03571e-24	0.52193	-0.839531	0.0830473	0.0283296	1		0.401844	1.78328e-69
guanidinoacetic acid	118.0610	7.89	HMDB00128	Model 3	0.56 (0.47 - 0.67)	6.2546e-11	0.52193	-0.576369	0.0881633	0.0179458	1		0.401844	1.78328e-69
guanidinoacetic acid	118.0610	7.89	HMDB00128	Model 4	0.82 (0.68 - 0.98)	0.0270559	0.52193	-0.203451	0.0920295	0.00124153	0		0.401844	1.78328e-69
guanine	152.0567	5.01	HMDB00132	Model 1	0.73 (0.61 - 0.87)	0.000287844	0.474518	-0.315579	0.0870321	0.0301354	1		0.092776	9.48682e-05
guanine	152.0567	5.01	HMDB00132	Model 2	0.71 (0.60 - 0.84)	7.80219e-05	0.474518	-0.338319	0.0856417	0.0283296	1		0.092776	9.48682e-05
guanine	152.0567	5.01	HMDB00132	Model 3	0.72 (0.61 - 0.86)	0.000312879	0.474518	-0.323422	0.08973	0.0179458	1		0.092776	9.48682e-05
guanine	152.0567	5.01	HMDB00132	Model 4	0.87 (0.74 - 1.04)	0.122682	0.474518	-0.135397	0.0877145	0.00124153	0		0.092776	9.48682e-05
hippurate	178.0512	3.60		Model 1	1.27 (1.20 - 1.35)	3.25329e-17	1.43387	0.24231	0.0287196	0.0301354	1		-0.360847	2.05791e-55
hippurate	178.0512	3.60		Model 2	1.27 (1.19 - 1.35)	7.15696e-14	1.43387	0.236514	0.0315986	0.0283296	1		-0.360847	2.05791e-55
hippurate	178.0512	3.60		Model 3	1.12 (1.04 - 1.19)	0.00124734	1.43387	0.1103	0.0341717	0.0179458	1		-0.360847	2.05791e-55
hippurate	178.0512	3.60		Model 4	0.97 (0.90 - 1.03)	0.308799	1.43387	-0.0356152	0.0349942	0.00124153	0		-0.360847	2.05791e-55
histidine	156.0767	9.09	HMDB00177	Model 1	0.86 (0.68 - 1.08)	0.196365	0.339527	-0.151529	0.117285	0.0301354	0		0.064129	0.00703785
histidine	156.0767	9.09	HMDB00177	Model 2	0.90 (0.71 - 1.13)	0.352346	0.339527	-0.108254	0.116396	0.0283296	0		0.064129	0.00703785
histidine	156.0767	9.09	HMDB00177	Model 3	1.06 (0.84 - 1.35)	0.60837	0.339527	0.0629291	0.122812	0.0179458	0		0.064129	0.00703785
histidine	156.0767	9.09	HMDB00177	Model 4	1.03 (0.80 - 1.31)	0.841606	0.339527	0.0248014	0.124106	0.00124153	0		0.064129	0.00703785
homoarginine	189.1344	9.15	HMDB00670	Model 1	0.68 (0.63 - 0.74)	4.40329e-22	0.940166	-0.383378	0.0396819	0.0301354	1		0.365688	5.70639e-57
homoarginine	189.1344	9.15	HMDB00670	Model 2	0.73 (0.66 - 0.79)	7.03907e-13	0.940166	-0.320952	0.0447091	0.0283296	1		0.365688	5.70639e-57
homoarginine	189.1344	9.15	HMDB00670	Model 3	0.87 (0.79 - 0.95)	0.00289243	0.940166	-0.144762	0.0485952	0.0179458	1		0.365688	5.70639e-57
homoarginine	189.1344	9.15	HMDB00670	Model 4	1.05 (0.95 - 1.16)	0.344813	0.940166	0.049362	0.0522516	0.00124153	0		0.365688	5.70639e-57
homocitrulline	190.1185	8.36	HMDB00679	Model 1	2.08 (1.94 - 2.24)	4.27222e-88	1.1774	0.734304	0.0369042	0.0301354	1		-0.767454	0
homocitrulline	190.1185	8.36	HMDB00679	Model 2	2.08 (1.92 - 2.25)	2.22263e-70	1.1774	0.731772	0.0412598	0.0283296	1		-0.767454	0
homocitrulline	190.1185	8.36	HMDB00679	Model 3	1.81 (1.66 - 1.98)	4.2302e-40	1.1774	0.594181	0.0448275	0.0179458	1		-0.767454	0
homocitrulline	190.1185	8.36	HMDB00679	Model 4	1.28 (1.14 - 1.44)	2.30254e-05	1.1774	0.246884	0.0583191	0.00124153	1		-0.767454	0
homovanillate	181.0506	3.99		Model 1	1.22 (1.06 - 1.40)	0.00620552	0.570707	0.196986	0.071979	0.0301354	1		-0.284354	3.50149e-34
homovanillate	181.0506	3.99		Model 2	1.35 (1.16 - 1.56)	6.52914e-05	0.570707	0.297736	0.0745677	0.0283296	1		-0.284354	3.50149e-34
homovanillate	181.0506	3.99		Model 3	1.27 (1.08 - 1.49)	0.0038168	0.570707	0.235734	0.0814866	0.0179458	1		-0.284354	3.50149e-34
homovanillate	181.0506	3.99		Model 4	0.93 (0.79 - 1.10)	0.386475	0.570707	-0.0738934	0.0853245	0.00124153	0		-0.284354	3.50149e-34
hydroxyproline	132.0655	7.91	HMDB00725	Model 1	1.62 (1.45 - 1.80)	4.77488e-18	0.70162	0.480687	0.0555153	0.0301354	1		-0.344713	2.04531e-50
hydroxyproline	132.0655	7.91	HMDB00725	Model 2	1.41 (1.26 - 1.58)	5.93443e-09	0.70162	0.344015	0.0591233	0.0283296	1		-0.344713	2.04531e-50
hydroxyproline	132.0655	7.91	HMDB00725	Model 3	1.33 (1.17 - 1.50)	7.57843e-06	0.70162	0.281736	0.062933	0.0179458	1		-0.344713	2.04531e-50
hydroxyproline	132.0655	7.91	HMDB00725	Model 4	1.04 (0.91 - 1.19)	0.540531	0.70162	0.0412091	0.0673341	0.00124153	0		-0.344713	2.04531e-50
hypoxanthine	137.0458	4.86	HMDB00157	Model 1	0.91 (0.84 - 0.99)	0.024614	0.932962	-0.0945397	0.0420661	0.0301354	1		0.114061	1.55353e-06
hypoxanthine	137.0458	4.86	HMDB00157	Model 2	0.95 (0.87 - 1.03)	0.227707	0.932962	-0.0519432	0.0430604	0.0283296	0		0.114061	1.55353e-06
hypoxanthine	137.0458	4.86	HMDB00157	Model 3	0.91 (0.84 - 0.99)	0.0379556	0.932962	-0.0915365	0.0441069	0.0179458	0		0.114061	1.55353e-06
hypoxanthine	137.0458	4.86	HMDB00157	Model 4	0.98 (0.90 - 1.06)	0.576727	0.932962	-0.0244277	0.0437638	0.00124153	0		0.114061	1.55353e-06
imidazole propionate	141.0658	7.46	HMDB02271	Model 1	1.39 (1.33 - 1.47)	2.22515e-38	1.4448	0.332348	0.0256557	0.0301354	1		-0.507219	5.12652e-116
imidazole propionate	141.0658	7.46	HMDB02271	Model 2	1.32 (1.25 - 1.39)	1.40479e-23	1.4448	0.273989	0.0273768	0.0283296	1		-0.507219	5.12652e-116
imidazole propionate	141.0658	7.46	HMDB02271	Model 3	1.19 (1.13 - 1.27)	3.33353e-09	1.4448	0.176634	0.0298657	0.0179458	1		-0.507219	5.12652e-116
imidazole propionate	141.0658	7.46	HMDB02271	Model 4	1.04 (0.97 - 1.11)	0.253596	1.4448	0.0392221	0.0343553	0.00124153	0		-0.507219	5.12652e-116
IMP	347.0398	8.14		Model 1	0.96 (0.92 - 1.00)	0.0317457	2.12108	-0.041039	0.0191093	0.0301354	0		0.0413877	0.0821597
IMP	347.0398	8.14		Model 2	0.96 (0.92 - 1.00)	0.0283158	2.12108	-0.0433911	0.0197872	0.0283296	1		0.0413877	0.0821597
IMP	347.0398	8.14		Model 3	0.96 (0.92 - 1.00)	0.0376676	2.12108	-0.0453675	0.0218275	0.0179458	0		0.0413877	0.0821597
IMP	347.0398	8.14		Model 4	0.96 (0.92 - 1.00)	0.0651669	2.12108	-0.040813	0.0221315	0.00124153	0		0.0413877	0.0821597
indole-3-propionate	188.0720	3.98		Model 1	0.98 (0.93 - 1.03)	0.350347	1.57108	-0.0236186	0.0252898	0.0301354	0		0.0581397	0.01457
indole-3-propionate	188.0720	3.98		Model 2	1.01 (0.95 - 1.06)	0.773069	1.57108	0.00797759	0.0276652	0.0283296	0		0.0581397	0.01457
indole-3-propionate	188.0720	3.98		Model 3	0.98 (0.92 - 1.03)	0.410869	1.57108	-0.023328	0.0283669	0.0179458	0		0.0581397	0.01457
indole-3-propionate	188.0720	3.98		Model 4	0.98 (0.93 - 1.04)	0.533793	1.57108	-0.0177068	0.0284572	0.00124153	0		0.0581397	0.01457
indoleacetate	174.0560	4.31		Model 1	1.15 (1.06 - 1.24)	0.000562898	0.958601	0.136427	0.0395567	0.0301354	1		-0.234772	1.58251e-23
indoleacetate	174.0560	4.31		Model 2	1.11 (1.03 - 1.21)	0.0100271	0.958601	0.107028	0.0415661	0.0283296	1		-0.234772	1.58251e-23
indoleacetate	174.0560	4.31		Model 3	1.07 (0.98 - 1.16)	0.148246	0.958601	0.063686	0.0440503	0.0179458	0		-0.234772	1.58251e-23
indoleacetate	174.0560	4.31		Model 4	0.93 (0.85 - 1.02)	0.101214	0.958601	-0.0764454	0.0466415	0.00124153	0		-0.234772	1.58251e-23
indoleacetic acid	176.0705	1.90	HMDB00197	Model 1	1.31 (1.25 - 1.37)	1.4917e-29	1.8937	0.268882	0.0238186	0.0301354	1		-0.536307	5.14586e-132
indoleacetic acid	176.0705	1.90	HMDB00197	Model 2	1.27 (1.21 - 1.33)	3.82994e-21	1.8937	0.238485	0.0252708	0.0283296	1		-0.536307	5.14586e-132
indoleacetic acid	176.0705	1.90	HMDB00197	Model 3	1.18 (1.12 - 1.24)	9.56215e-10	1.8937	0.161911	0.026471	0.0179458	1		-0.536307	5.14586e-132
indoleacetic acid	176.0705	1.90	HMDB00197	Model 4	1.01 (0.95 - 1.06)	0.777048	1.8937	0.00779897	0.0275418	0.00124153	0		-0.536307	5.14586e-132
indolelactate	204.0668	3.95		Model 1	1.06 (1.02 - 1.10)	0.00149461	2.37194	0.0602575	0.0189744	0.0301354	1		-0.323293	3.19948e-44
indolelactate	204.0668	3.95		Model 2	1.05 (1.01 - 1.09)	0.0189281	2.37194	0.0458567	0.0195389	0.0283296	1		-0.323293	3.19948e-44
indolelactate	204.0668	3.95		Model 3	1.01 (0.98 - 1.06)	0.469177	2.37194	0.0145735	0.0201342	0.0179458	0		-0.323293	3.19948e-44
indolelactate	204.0668	3.95		Model 4	0.98 (0.94 - 1.01)	0.193218	2.37194	-0.0244135	0.0187635	0.00124153	0		-0.323293	3.19948e-44
inosine	269.0883	4.95	HMDB00195	Model 1	1.07 (1.03 - 1.12)	0.000365922	2.05697	0.0711077	0.0199544	0.0301354	1		-0.100312	2.42164e-05
inosine	269.0883	4.95	HMDB00195	Model 2	1.07 (1.03 - 1.11)	0.000391819	2.05697	0.069674	0.0196512	0.0283296	1		-0.100312	2.42164e-05
inosine	269.0883	4.95	HMDB00195	Model 3	1.02 (0.98 - 1.06)	0.362004	2.05697	0.0188909	0.0207239	0.0179458	0		-0.100312	2.42164e-05
inosine	269.0883	4.95	HMDB00195	Model 4	1.01 (0.97 - 1.05)	0.600981	2.05697	0.0108226	0.0206938	0.00124153	0		-0.100312	2.42164e-05
inositol	179.0561	2.62		Model 1	2.77 (2.48 - 3.09)	6.12184e-74	0.72267	1.01717	0.055917	0.0301354	1		-0.733511	5.80139e-298
inositol	179.0561	2.62		Model 2	2.89 (2.56 - 3.26)	2.90001e-66	0.72267	1.06117	0.0617142	0.0283296	1		-0.733511	5.80139e-298
inositol	179.0561	2.62		Model 3	2.24 (1.95 - 2.58)	1.46006e-29	0.72267	0.806048	0.0713909	0.0179458	1		-0.733511	5.80139e-298
inositol	179.0561	2.62		Model 4	1.06 (0.89 - 1.27)	0.525223	0.72267	0.0583757	0.0918846	0.00124153	0		-0.733511	5.80139e-298
isoleucine	132.1018	7.12	HMDB00172	Model 1	1.03 (0.84 - 1.27)	0.782504	0.389279	0.0290908	0.105379	0.0301354	0		0.0797748	0.000795183
isoleucine	132.1018	7.12	HMDB00172	Model 2	0.81 (0.65 - 1.00)	0.0522864	0.389279	-0.216533	0.111571	0.0283296	0		0.0797748	0.000795183
isoleucine	132.1018	7.12	HMDB00172	Model 3	0.75 (0.59 - 0.96)	0.0230994	0.389279	-0.281165	0.123764	0.0179458	0		0.0797748	0.000795183
isoleucine	132.1018	7.12	HMDB00172	Model 4	0.90 (0.71 - 1.15)	0.409782	0.389279	-0.100897	0.122407	0.00124153	0		0.0797748	0.000795183
isovalerate/valerate/methylbutyrate	101.0608	3.44		Model 1	0.74 (0.65 - 0.83)	1.17353e-06	0.586182	-0.302295	0.0622	0.0301354	1		0.271854	2.80749e-31
isovalerate/valerate/methylbutyrate	101.0608	3.44		Model 2	0.78 (0.68 - 0.89)	0.000154432	0.586182	-0.250925	0.0663151	0.0283296	1		0.271854	2.80749e-31
isovalerate/valerate/methylbutyrate	101.0608	3.44		Model 3	0.91 (0.78 - 1.06)	0.23412	0.586182	-0.09372	0.0787687	0.0179458	0		0.271854	2.80749e-31
isovalerate/valerate/methylbutyrate	101.0608	3.44		Model 4	1.03 (0.88 - 1.21)	0.729149	0.586182	0.0285465	0.0824429	0.00124153	0		0.271854	2.80749e-31
kynurenic acid	190.0498	5.33	HMDB00715	Model 1	2.27 (2.04 - 2.52)	2.19555e-53	0.81975	0.819822	0.053301	0.0301354	1		-0.588485	5.70675e-165
kynurenic acid	190.0498	5.33	HMDB00715	Model 2	2.29 (2.05 - 2.57)	5.67741e-47	0.81975	0.829594	0.0576364	0.0283296	1		-0.588485	5.70675e-165
kynurenic acid	190.0498	5.33	HMDB00715	Model 3	1.85 (1.63 - 2.09)	1.48025e-22	0.81975	0.614842	0.0629167	0.0179458	1		-0.588485	5.70675e-165
kynurenic acid	190.0498	5.33	HMDB00715	Model 4	1.19 (1.03 - 1.36)	0.0180923	0.81975	0.170042	0.0719383	0.00124153	0		-0.588485	5.70675e-165
kynurenine	207.0776	3.04		Model 1	1.45 (1.30 - 1.62)	5.40703e-11	0.761869	0.371403	0.0566225	0.0301354	1		-0.349948	5.26284e-52
kynurenine	207.0776	3.04		Model 2	1.50 (1.34 - 1.69)	9.06758e-12	0.761869	0.408259	0.059857	0.0283296	1		-0.349948	5.26284e-52
kynurenine	207.0776	3.04		Model 3	1.25 (1.10 - 1.42)	0.000663977	0.761869	0.221897	0.0651865	0.0179458	1		-0.349948	5.26284e-52
kynurenine	207.0776	3.04		Model 4	0.95 (0.84 - 1.08)	0.448032	0.761869	-0.0497636	0.0655906	0.00124153	0		-0.349948	5.26284e-52
lactate	89.0244	3.62		Model 1	0.67 (0.57 - 0.80)	3.1229e-06	0.537436	-0.394739	0.0846613	0.0301354	1		0.259507	1.48218e-28
lactate	89.0244	3.62		Model 2	0.66 (0.56 - 0.79)	2.89907e-06	0.537436	-0.412507	0.0881832	0.0283296	1		0.259507	1.48218e-28
lactate	89.0244	3.62		Model 3	0.76 (0.64 - 0.90)	0.00193467	0.537436	-0.27586	0.0889846	0.0179458	1		0.259507	1.48218e-28
lactate	89.0244	3.62		Model 4	0.96 (0.80 - 1.14)	0.608433	0.537436	-0.0457255	0.0892533	0.00124153	0		0.259507	1.48218e-28
L-alpha-glutamyl-L-lysine	276.1550	9.75	HMDB04207	Model 1	0.98 (0.86 - 1.12)	0.759205	0.598807	-0.0210693	0.0687359	0.0301354	0		0.022896	0.336378
L-alpha-glutamyl-L-lysine	276.1550	9.75	HMDB04207	Model 2	0.93 (0.82 - 1.07)	0.315428	0.598807	-0.0676254	0.0673629	0.0283296	0		0.022896	0.336378
L-alpha-glutamyl-L-lysine	276.1550	9.75	HMDB04207	Model 3	0.94 (0.81 - 1.08)	0.364795	0.598807	-0.0660877	0.0729231	0.0179458	0		0.022896	0.336378
L-alpha-glutamyl-L-lysine	276.1550	9.75	HMDB04207	Model 4	0.97 (0.84 - 1.12)	0.69354	0.598807	-0.0287529	0.0729665	0.00124153	0		0.022896	0.336378
leucine	132.1018	6.99	HMDB00687	Model 1	0.62 (0.50 - 0.77)	1.14316e-05	0.359238	-0.472779	0.10774	0.0301354	1		0.209998	4.84537e-19
leucine	132.1018	6.99	HMDB00687	Model 2	0.58 (0.47 - 0.72)	1.13671e-06	0.359238	-0.543474	0.11168	0.0283296	1		0.209998	4.84537e-19
leucine	132.1018	6.99	HMDB00687	Model 3	0.71 (0.55 - 0.91)	0.00754964	0.359238	-0.343658	0.128635	0.0179458	1		0.209998	4.84537e-19
leucine	132.1018	6.99	HMDB00687	Model 4	0.88 (0.68 - 1.14)	0.331487	0.359238	-0.125873	0.129616	0.00124153	0		0.209998	4.84537e-19
linoleoyl ethanolamide	324.2893	2.06	HMDB12252	Model 1	0.84 (0.74 - 0.95)	0.00514305	0.604543	-0.176	0.0629037	0.0301354	1		0.0420259	0.0775442
linoleoyl ethanolamide	324.2893	2.06	HMDB12252	Model 2	0.92 (0.81 - 1.04)	0.181558	0.604543	-0.0856939	0.0641434	0.0283296	0		0.0420259	0.0775442
linoleoyl ethanolamide	324.2893	2.06	HMDB12252	Model 3	0.99 (0.85 - 1.15)	0.874152	0.604543	-0.0120844	0.0762972	0.0179458	0		0.0420259	0.0775442
linoleoyl ethanolamide	324.2893	2.06	HMDB12252	Model 4	1.02 (0.88 - 1.19)	0.800145	0.604543	0.0197055	0.0778381	0.00124153	0		0.0420259	0.0775442
lysine	147.1127	9.36	HMDB00182	Model 1	0.53 (0.43 - 0.65)	2.51038e-09	0.362498	-0.63777	0.106994	0.0301354	1		0.216205	4.09252e-20
lysine	147.1127	9.36	HMDB00182	Model 2	0.55 (0.44 - 0.68)	2.09151e-08	0.362498	-0.601795	0.107382	0.0283296	1		0.216205	4.09252e-20
lysine	147.1127	9.36	HMDB00182	Model 3	0.71 (0.56 - 0.90)	0.00477112	0.362498	-0.344015	0.121901	0.0179458	1		0.216205	4.09252e-20
lysine	147.1127	9.36	HMDB00182	Model 4	0.93 (0.73 - 1.19)	0.579893	0.362498	-0.0684522	0.123662	0.00124153	0		0.216205	4.09252e-20
malate	133.0143	6.43		Model 1	1.14 (0.95 - 1.38)	0.158626	0.4278	0.134505	0.0954138	0.0301354	0		-0.146741	5.86357e-10
malate	133.0143	6.43		Model 2	1.06 (0.88 - 1.29)	0.522917	0.4278	0.0617483	0.0966546	0.0283296	0		-0.146741	5.86357e-10
malate	133.0143	6.43		Model 3	0.93 (0.76 - 1.14)	0.474634	0.4278	-0.0727401	0.10174	0.0179458	0		-0.146741	5.86357e-10
malate	133.0143	6.43		Model 4	0.86 (0.70 - 1.04)	0.122172	0.4278	-0.154926	0.100229	0.00124153	0		-0.146741	5.86357e-10
malonate	103.0038	6.65		Model 1	1.42 (1.13 - 1.77)	0.00240244	0.338432	0.347319	0.114424	0.0301354	1		-0.145817	7.52605e-10
malonate	103.0038	6.65		Model 2	1.39 (1.10 - 1.76)	0.00613304	0.338432	0.329079	0.120076	0.0283296	1		-0.145817	7.52605e-10
malonate	103.0038	6.65		Model 3	1.25 (0.98 - 1.61)	0.0771973	0.338432	0.224699	0.127151	0.0179458	0		-0.145817	7.52605e-10
malonate	103.0038	6.65		Model 4	0.92 (0.72 - 1.17)	0.501642	0.338432	-0.0834173	0.12415	0.00124153	0		-0.145817	7.52605e-10
MDA	71.0139	3.61		Model 1	0.84 (0.73 - 0.95)	0.00624717	0.622601	-0.179942	0.065804	0.0301354	1		0.15033	2.1918e-10
MDA	71.0139	3.61		Model 2	1.01 (0.88 - 1.15)	0.878968	0.622601	0.0103056	0.0676761	0.0283296	0		0.15033	2.1918e-10
MDA	71.0139	3.61		Model 3	1.13 (0.97 - 1.30)	0.10797	0.622601	0.119196	0.074155	0.0179458	0		0.15033	2.1918e-10
MDA	71.0139	3.61		Model 4	1.16 (1.01 - 1.34)	0.0393874	0.622601	0.149139	0.0723933	0.00124153	0		0.15033	2.1918e-10
mesaconate	129.0195	6.33		Model 1	1.11 (0.99 - 1.25)	0.0783239	0.906856	0.105724	0.0600533	0.0301354	0		-0.361319	1.45458e-55
mesaconate	129.0195	6.33		Model 2	1.06 (0.94 - 1.18)	0.345492	0.906856	0.0535799	0.0567963	0.0283296	0		-0.361319	1.45458e-55
mesaconate	129.0195	6.33		Model 3	0.94 (0.85 - 1.04)	0.198569	0.906856	-0.0660755	0.0513951	0.0179458	0		-0.361319	1.45458e-55
mesaconate	129.0195	6.33		Model 4	0.87 (0.80 - 0.95)	0.00207138	0.906856	-0.135681	0.0440552	0.00124153	0		-0.361319	1.45458e-55
methionine	150.0583	7.06	HMDB00696	Model 1	0.55 (0.43 - 0.69)	2.40849e-07	0.345855	-0.606533	0.117439	0.0301354	1		0.09848	3.40587e-05
methionine	150.0583	7.06	HMDB00696	Model 2	0.60 (0.48 - 0.74)	5.60991e-06	0.345855	-0.519174	0.114341	0.0283296	1		0.09848	3.40587e-05
methionine	150.0583	7.06	HMDB00696	Model 3	0.80 (0.62 - 1.02)	0.0764188	0.345855	-0.228398	0.128903	0.0179458	0		0.09848	3.40587e-05
methionine	150.0583	7.06	HMDB00696	Model 4	0.83 (0.64 - 1.08)	0.169824	0.345855	-0.183055	0.133347	0.00124153	0		0.09848	3.40587e-05
methionine sulfoxide	166.0531	8.65	HMDB02005	Model 1	1.07 (0.95 - 1.21)	0.266691	0.617716	0.0692714	0.0623665	0.0301354	0		-0.0821447	0.000551418
methionine sulfoxide	166.0531	8.65	HMDB02005	Model 2	0.98 (0.86 - 1.11)	0.750105	0.617716	-0.0205305	0.0644599	0.0283296	0		-0.0821447	0.000551418
methionine sulfoxide	166.0531	8.65	HMDB02005	Model 3	1.04 (0.90 - 1.19)	0.608192	0.617716	0.0362603	0.0707303	0.0179458	0		-0.0821447	0.000551418
methionine sulfoxide	166.0531	8.65	HMDB02005	Model 4	1.04 (0.91 - 1.18)	0.596364	0.617716	0.0359332	0.0678451	0.00124153	0		-0.0821447	0.000551418
methylguanidine	74.0714	6.80	HMDB01522	Model 1	2.04 (1.92 - 2.17)	3.76046e-117	1.37962	0.712612	0.0309706	0.0301354	1		-0.864306	0
methylguanidine	74.0714	6.80	HMDB01522	Model 2	2.10 (1.96 - 2.24)	8.86975e-106	1.37962	0.740622	0.0339051	0.0283296	1		-0.864306	0
methylguanidine	74.0714	6.80	HMDB01522	Model 3	1.82 (1.69 - 1.97)	6.20397e-57	1.37962	0.601516	0.0378281	0.0179458	1		-0.864306	0
methylguanidine	74.0714	6.80	HMDB01522	Model 4	1.35 (1.17 - 1.57)	5.92157e-05	1.37962	0.302602	0.0753506	0.00124153	1		-0.864306	0
methylimidazoleacetic acid	141.0657	8.86	HMDB02820	Model 1	1.70 (1.62 - 1.79)	3.44235e-92	1.64726	0.531361	0.0260923	0.0301354	1		-0.69367	1.68147e-253
methylimidazoleacetic acid	141.0657	8.86	HMDB02820	Model 2	1.71 (1.61 - 1.80)	3.37803e-79	1.64726	0.534626	0.0283732	0.0283296	1		-0.69367	1.68147e-253
methylimidazoleacetic acid	141.0657	8.86	HMDB02820	Model 3	1.52 (1.43 - 1.62)	3.67445e-39	1.64726	0.417639	0.0319012	0.0179458	1		-0.69367	1.68147e-253
methylimidazoleacetic acid	141.0657	8.86	HMDB02820	Model 4	1.16 (1.07 - 1.26)	0.000448777	1.64726	0.1475	0.0420274	0.00124153	1		-0.69367	1.68147e-253
methylthioadenosine	298.0964	4.22	HMDB01173	Model 1	1.51 (1.41 - 1.62)	1.25249e-31	1.43951	0.410693	0.0350975	0.0301354	1		-0.471491	2.25589e-98
methylthioadenosine	298.0964	4.22	HMDB01173	Model 2	1.39 (1.29 - 1.49)	1.45695e-19	1.43951	0.32983	0.0364536	0.0283296	1		-0.471491	2.25589e-98
methylthioadenosine	298.0964	4.22	HMDB01173	Model 3	1.28 (1.19 - 1.38)	2.55672e-10	1.43951	0.246723	0.0390167	0.0179458	1		-0.471491	2.25589e-98
methylthioadenosine	298.0964	4.22	HMDB01173	Model 4	1.06 (0.98 - 1.14)	0.154686	1.43951	0.0566851	0.0398301	0.00124153	0		-0.471491	2.25589e-98
myristoleate	227.2002	1.82	HMDB02000	Model 1	0.50 (0.46 - 0.55)	1.60462e-51	0.825684	-0.686114	0.0454362	0.0301354	1		0.239772	1.68957e-24
myristoleate	227.2002	1.82	HMDB02000	Model 2	0.54 (0.49 - 0.60)	9.37774e-37	0.825684	-0.611449	0.048283	0.0283296	1		0.239772	1.68957e-24
myristoleate	227.2002	1.82	HMDB02000	Model 3	0.87 (0.77 - 0.97)	0.0160055	0.825684	-0.142769	0.0592699	0.0179458	1		0.239772	1.68957e-24
myristoleate	227.2002	1.82	HMDB02000	Model 4	0.91 (0.81 - 1.03)	0.1249	0.825684	-0.09115	0.0593994	0.00124153	0		0.239772	1.68957e-24
N1-acetylspermidine	188.1757	9.68	HMDB01276	Model 1	1.77 (1.55 - 2.02)	3.12138e-17	0.573366	0.569442	0.067454	0.0301354	1		-0.404345	2.12162e-70
N1-acetylspermidine	188.1757	9.68	HMDB01276	Model 2	1.61 (1.40 - 1.85)	1.91143e-11	0.573366	0.478046	0.0712159	0.0283296	1		-0.404345	2.12162e-70
N1-acetylspermidine	188.1757	9.68	HMDB01276	Model 3	1.29 (1.11 - 1.50)	0.000965679	0.573366	0.254127	0.0770003	0.0179458	1		-0.404345	2.12162e-70
N1-acetylspermidine	188.1757	9.68	HMDB01276	Model 4	0.86 (0.73 - 1.02)	0.0863829	0.573366	-0.1471	0.085783	0.00124153	0		-0.404345	2.12162e-70
N1-methyl-2-pyridone-5-carboxamide	153.0658	4.31	HMDB04193	Model 1	1.44 (1.35 - 1.52)	7.1056e-33	1.07489	0.361303	0.0302535	0.0301354	1		-0.58827	8.02139e-165
N1-methyl-2-pyridone-5-carboxamide	153.0658	4.31	HMDB04193	Model 2	1.42 (1.33 - 1.51)	7.56043e-27	1.07489	0.350432	0.0326667	0.0283296	1		-0.58827	8.02139e-165
N1-methyl-2-pyridone-5-carboxamide	153.0658	4.31	HMDB04193	Model 3	1.29 (1.20 - 1.39)	4.10071e-12	1.07489	0.256936	0.0370563	0.0179458	1		-0.58827	8.02139e-165
N1-methyl-2-pyridone-5-carboxamide	153.0658	4.31	HMDB04193	Model 4	1.04 (0.95 - 1.14)	0.407177	1.07489	0.0391425	0.0472239	0.00124153	0		-0.58827	8.02139e-165
N2,N2-dimethylguanosine	312.1299	5.40	HMDB04824	Model 1	4.86 (4.10 - 5.75)	1.18576e-74	0.519145	1.58058	0.0864633	0.0301354	1		-0.680772	1.2479e-240
N2,N2-dimethylguanosine	312.1299	5.40	HMDB04824	Model 2	4.49 (3.74 - 5.38)	1.11261e-58	0.519145	1.50092	0.0929292	0.0283296	1		-0.680772	1.2479e-240
N2,N2-dimethylguanosine	312.1299	5.40	HMDB04824	Model 3	2.68 (2.19 - 3.28)	8.6527e-22	0.519145	0.98598	0.102794	0.0179458	1		-0.680772	1.2479e-240
N2,N2-dimethylguanosine	312.1299	5.40	HMDB04824	Model 4	1.28 (1.02 - 1.60)	0.0296545	0.519145	0.247202	0.113673	0.00124153	0		-0.680772	1.2479e-240
N4-acetylcytidine	286.1031	4.31	HMDB05923	Model 1	2.42 (2.19 - 2.66)	2.73354e-71	0.78195	0.881776	0.0493906	0.0301354	1		-0.713424	1.36237e-274
N4-acetylcytidine	286.1031	4.31	HMDB05923	Model 2	2.35 (2.11 - 2.62)	7.58553e-54	0.78195	0.853926	0.0552716	0.0283296	1		-0.713424	1.36237e-274
N4-acetylcytidine	286.1031	4.31	HMDB05923	Model 3	2.04 (1.80 - 2.31)	1.41628e-28	0.78195	0.712987	0.0642959	0.0179458	1		-0.713424	1.36237e-274
N4-acetylcytidine	286.1031	4.31	HMDB05923	Model 4	1.18 (1.00 - 1.40)	0.0437295	0.78195	0.16911	0.0838557	0.00124153	0		-0.713424	1.36237e-274
N6,N6,N6-trimethyllysine	189.1597	11.09	HMDB01325	Model 1	2.28 (2.03 - 2.56)	1.76125e-43	0.572739	0.822118	0.0594591	0.0301354	1		-0.55204	2.42545e-141
N6,N6,N6-trimethyllysine	189.1597	11.09	HMDB01325	Model 2	2.13 (1.88 - 2.41)	6.67038e-33	0.572739	0.755001	0.0631919	0.0283296	1		-0.55204	2.42545e-141
N6,N6,N6-trimethyllysine	189.1597	11.09	HMDB01325	Model 3	1.92 (1.66 - 2.24)	1.18947e-17	0.572739	0.654338	0.0764955	0.0179458	1		-0.55204	2.42545e-141
N6,N6,N6-trimethyllysine	189.1597	11.09	HMDB01325	Model 4	1.22 (1.02 - 1.47)	0.0305746	0.572739	0.202907	0.0938268	0.00124153	0		-0.55204	2.42545e-141
N6,N6-dimethyllysine	175.1441	10.16	HMDB13287	Model 1	1.42 (1.30 - 1.56)	1.10236e-14	0.932458	0.353289	0.0457222	0.0301354	1		-0.286084	1.34988e-34
N6,N6-dimethyllysine	175.1441	10.16	HMDB13287	Model 2	1.36 (1.24 - 1.50)	5.31688e-11	0.932458	0.310076	0.0472548	0.0283296	1		-0.286084	1.34988e-34
N6,N6-dimethyllysine	175.1441	10.16	HMDB13287	Model 3	1.18 (1.07 - 1.31)	0.0006753	0.932458	0.169032	0.049724	0.0179458	1		-0.286084	1.34988e-34
N6,N6-dimethyllysine	175.1441	10.16	HMDB13287	Model 4	1.01 (0.92 - 1.12)	0.78228	0.932458	0.0141503	0.0512044	0.00124153	0		-0.286084	1.34988e-34
N6-acetyllysine	189.1233	8.37	HMDB00206	Model 1	4.75 (4.04 - 5.59)	1.71874e-79	0.491348	1.55866	0.0825631	0.0301354	1		-0.727805	4.12207e-291
N6-acetyllysine	189.1233	8.37	HMDB00206	Model 2	4.24 (3.57 - 5.03)	1.1884e-60	0.491348	1.44356	0.0878672	0.0283296	1		-0.727805	4.12207e-291
N6-acetyllysine	189.1233	8.37	HMDB00206	Model 3	3.16 (2.59 - 3.86)	5.12688e-30	0.491348	1.15194	0.101205	0.0179458	1		-0.727805	4.12207e-291
N6-acetyllysine	189.1233	8.37	HMDB00206	Model 4	1.47 (1.15 - 1.89)	0.00227376	0.491348	0.38725	0.126887	0.00124153	0		-0.727805	4.12207e-291
N6-methyllysine	161.1284	9.63	HMDB02038	Model 1	1.00 (0.94 - 1.07)	0.976457	1.32074	0.00101265	0.0343146	0.0301354	0		-0.00204415	0.931611
N6-methyllysine	161.1284	9.63	HMDB02038	Model 2	1.00 (0.94 - 1.08)	0.903181	1.32074	0.00438629	0.0360583	0.0283296	0		-0.00204415	0.931611
N6-methyllysine	161.1284	9.63	HMDB02038	Model 3	0.98 (0.91 - 1.05)	0.533489	1.32074	-0.0228745	0.036735	0.0179458	0		-0.00204415	0.931611
N6-methyllysine	161.1284	9.63	HMDB02038	Model 4	0.97 (0.90 - 1.04)	0.345149	1.32074	-0.0355024	0.0376069	0.00124153	0		-0.00204415	0.931611
N-acetylalanine	132.0655	3.93	HMDB00766	Model 1	6.72 (5.37 - 8.40)	8.78145e-63	0.370325	1.90468	0.11389	0.0301354	1		-0.707206	9.19935e-268
N-acetylalanine	132.0655	3.93	HMDB00766	Model 2	7.59 (5.95 - 9.69)	1.04035e-59	0.370325	2.02735	0.124402	0.0283296	1		-0.707206	9.19935e-268
N-acetylalanine	132.0655	3.93	HMDB00766	Model 3	4.58 (3.44 - 6.11)	2.0867e-25	0.370325	1.52261	0.146175	0.0179458	1		-0.707206	9.19935e-268
N-acetylalanine	132.0655	3.93	HMDB00766	Model 4	1.41 (1.02 - 1.95)	0.0393613	0.370325	0.341098	0.16555	0.00124153	0		-0.707206	9.19935e-268
N-acetylaspartic acid	176.0553	4.57	HMDB00812	Model 1	2.96 (2.61 - 3.35)	2.15531e-65	0.646534	1.08439	0.0634953	0.0301354	1		-0.63076	1.91914e-196
N-acetylaspartic acid	176.0553	4.57	HMDB00812	Model 2	2.93 (2.57 - 3.35)	4.95011e-57	0.646534	1.0758	0.0675947	0.0283296	1		-0.63076	1.91914e-196
N-acetylaspartic acid	176.0553	4.57	HMDB00812	Model 3	1.89 (1.63 - 2.18)	1.29468e-17	0.646534	0.634455	0.074256	0.0179458	1		-0.63076	1.91914e-196
N-acetylaspartic acid	176.0553	4.57	HMDB00812	Model 4	1.08 (0.91 - 1.29)	0.371498	0.646534	0.0791406	0.0885569	0.00124153	0		-0.63076	1.91914e-196
N-acetylcarnosine	267.1101	3.92		Model 1	1.72 (1.56 - 1.90)	4.67896e-27	1.21088	0.544453	0.0505444	0.0301354	1		-0.362938	4.40826e-56
N-acetylcarnosine	267.1101	3.92		Model 2	1.71 (1.54 - 1.90)	5.92091e-24	1.21088	0.535596	0.0530651	0.0283296	1		-0.362938	4.40826e-56
N-acetylcarnosine	267.1101	3.92		Model 3	1.39 (1.25 - 1.55)	1.81266e-09	1.21088	0.328909	0.0546927	0.0179458	1		-0.362938	4.40826e-56
N-acetylcarnosine	267.1101	3.92		Model 4	0.98 (0.89 - 1.09)	0.740758	1.21088	-0.0170061	0.0514014	0.00124153	0		-0.362938	4.40826e-56
N-acetylglutamate	188.0567	6.13		Model 1	1.76 (1.57 - 1.98)	1.64623e-22	0.8542	0.567526	0.0581389	0.0301354	1		-0.52074	2.92767e-123
N-acetylglutamate	188.0567	6.13		Model 2	1.54 (1.37 - 1.74)	1.34891e-12	0.8542	0.434405	0.061277	0.0283296	1		-0.52074	2.92767e-123
N-acetylglutamate	188.0567	6.13		Model 3	1.28 (1.12 - 1.46)	0.000284641	0.8542	0.245126	0.0675484	0.0179458	1		-0.52074	2.92767e-123
N-acetylglutamate	188.0567	6.13		Model 4	0.91 (0.81 - 1.03)	0.147218	0.8542	-0.0916412	0.0632258	0.00124153	0		-0.52074	2.92767e-123
N-acetylmethionine	192.0689	3.55	HMDB11745	Model 1	1.83 (1.68 - 1.99)	3.09999e-42	1.19291	0.602607	0.0442485	0.0301354	1		-0.66063	8.2756e-222
N-acetylmethionine	192.0689	3.55	HMDB11745	Model 2	1.71 (1.56 - 1.87)	8.04916e-30	1.19291	0.535617	0.0472207	0.0283296	1		-0.66063	8.2756e-222
N-acetylmethionine	192.0689	3.55	HMDB11745	Model 3	1.39 (1.26 - 1.55)	2.16837e-10	1.19291	0.332623	0.0523905	0.0179458	1		-0.66063	8.2756e-222
N-acetylmethionine	192.0689	3.55	HMDB11745	Model 4	0.99 (0.90 - 1.09)	0.875189	1.19291	-0.00761435	0.0484773	0.00124153	0		-0.66063	8.2756e-222
N-acetylornithine	175.1077	8.42	HMDB03357	Model 1	1.49 (1.38 - 1.61)	7.42354e-25	1.02594	0.400345	0.0388874	0.0301354	1		-0.356958	3.5048e-54
N-acetylornithine	175.1077	8.42	HMDB03357	Model 2	1.48 (1.36 - 1.60)	6.17209e-20	1.02594	0.388887	0.0425419	0.0283296	1		-0.356958	3.5048e-54
N-acetylornithine	175.1077	8.42	HMDB03357	Model 3	1.46 (1.33 - 1.61)	4.7974e-15	1.02594	0.37943	0.0484454	0.0179458	1		-0.356958	3.5048e-54
N-acetylornithine	175.1077	8.42	HMDB03357	Model 4	1.16 (1.05 - 1.28)	0.00365831	1.02594	0.14655	0.0504266	0.00124153	0		-0.356958	3.5048e-54
N-acetylphenylalanine	208.0967	3.15	HMDB00512	Model 1	1.64 (1.51 - 1.77)	5.53242e-32	1.16158	0.491733	0.0417763	0.0301354	1		-0.517189	2.51451e-121
N-acetylphenylalanine	208.0967	3.15	HMDB00512	Model 2	1.59 (1.45 - 1.74)	1.24788e-24	1.16158	0.463223	0.0452151	0.0283296	1		-0.517189	2.51451e-121
N-acetylphenylalanine	208.0967	3.15	HMDB00512	Model 3	1.26 (1.15 - 1.38)	3.09884e-07	1.16158	0.233535	0.0456361	0.0179458	1		-0.517189	2.51451e-121
N-acetylphenylalanine	208.0967	3.15	HMDB00512	Model 4	1.02 (0.94 - 1.11)	0.619613	1.16158	0.0212657	0.04284	0.00124153	0		-0.517189	2.51451e-121
N-acetylputrescine	131.1179	7.87	HMDB02064	Model 1	2.40 (2.10 - 2.74)	8.92602e-39	0.589084	0.875527	0.0672237	0.0301354	1		-0.548556	3.11047e-139
N-acetylputrescine	131.1179	7.87	HMDB02064	Model 2	2.08 (1.81 - 2.40)	2.50432e-24	0.589084	0.734674	0.0721876	0.0283296	1		-0.548556	3.11047e-139
N-acetylputrescine	131.1179	7.87	HMDB02064	Model 3	1.55 (1.34 - 1.80)	8.57831e-09	0.589084	0.439871	0.0764106	0.0179458	1		-0.548556	3.11047e-139
N-acetylputrescine	131.1179	7.87	HMDB02064	Model 4	1.04 (0.88 - 1.22)	0.674539	0.589084	0.0356488	0.084893	0.00124153	0		-0.548556	3.11047e-139
N-acetylserine	148.0604	5.67	HMDB02931	Model 1	2.23 (2.03 - 2.46)	7.8212e-59	0.794771	0.80354	0.0496841	0.0301354	1		-0.622493	6.60637e-190
N-acetylserine	148.0604	5.67	HMDB02931	Model 2	2.30 (2.06 - 2.56)	5.46125e-51	0.794771	0.832885	0.0554531	0.0283296	1		-0.622493	6.60637e-190
N-acetylserine	148.0604	5.67	HMDB02931	Model 3	2.07 (1.81 - 2.37)	1.40941e-26	0.794771	0.728433	0.0682706	0.0179458	1		-0.622493	6.60637e-190
N-acetylserine	148.0604	5.67	HMDB02931	Model 4	1.31 (1.13 - 1.54)	0.000562826	0.794771	0.273721	0.0793642	0.00124153	1		-0.622493	6.60637e-190
N-acetyltryptophan	247.1072	2.95	HMDB13713	Model 1	1.83 (1.69 - 1.99)	5.4316e-47	0.943787	0.606734	0.0421441	0.0301354	1		-0.52968	3.12291e-128
N-acetyltryptophan	247.1072	2.95	HMDB13713	Model 2	1.89 (1.72 - 2.07)	2.31293e-40	0.943787	0.63425	0.0476877	0.0283296	1		-0.52968	3.12291e-128
N-acetyltryptophan	247.1072	2.95	HMDB13713	Model 3	1.49 (1.34 - 1.65)	7.42171e-14	0.943787	0.396852	0.0530537	0.0179458	1		-0.52968	3.12291e-128
N-acetyltryptophan	247.1072	2.95	HMDB13713	Model 4	1.06 (0.94 - 1.19)	0.341019	0.943787	0.0561902	0.0590138	0.00124153	0		-0.52968	3.12291e-128
N-alpha-acetylarginine	217.1293	8.16	HMDB04620	Model 1	1.47 (1.36 - 1.59)	7.76731e-22	1.1134	0.386966	0.0402965	0.0301354	1		-0.413652	6.55975e-74
N-alpha-acetylarginine	217.1293	8.16	HMDB04620	Model 2	1.39 (1.28 - 1.51)	5.69108e-15	1.1134	0.331024	0.0423813	0.0283296	1		-0.413652	6.55975e-74
N-alpha-acetylarginine	217.1293	8.16	HMDB04620	Model 3	1.23 (1.13 - 1.35)	4.78221e-06	1.1134	0.207825	0.045435	0.0179458	1		-0.413652	6.55975e-74
N-alpha-acetylarginine	217.1293	8.16	HMDB04620	Model 4	1.02 (0.93 - 1.11)	0.733567	1.1134	0.0156449	0.0459625	0.00124153	0		-0.413652	6.55975e-74
N-carbamoyl-beta-alanine	133.0608	4.19	HMDB00026	Model 1	1.88 (1.66 - 2.14)	9.44722e-23	0.569828	0.63274	0.0644489	0.0301354	1		-0.312614	2.58001e-41
N-carbamoyl-beta-alanine	133.0608	4.19	HMDB00026	Model 2	1.70 (1.49 - 1.94)	2.40031e-15	0.569828	0.532126	0.0671988	0.0283296	1		-0.312614	2.58001e-41
N-carbamoyl-beta-alanine	133.0608	4.19	HMDB00026	Model 3	1.39 (1.19 - 1.63)	3.0075e-05	0.569828	0.330617	0.0792295	0.0179458	1		-0.312614	2.58001e-41
N-carbamoyl-beta-alanine	133.0608	4.19	HMDB00026	Model 4	1.16 (0.98 - 1.37)	0.0781042	0.569828	0.148576	0.0843324	0.00124153	0		-0.312614	2.58001e-41
niacinamide	123.0553	3.73	HMDB01406	Model 1	0.82 (0.74 - 0.90)	6.5598e-05	0.843955	-0.202456	0.050719	0.0301354	1		0.0477284	0.0449755
niacinamide	123.0553	3.73	HMDB01406	Model 2	0.88 (0.80 - 0.98)	0.0166297	0.843955	-0.123843	0.0517135	0.0283296	1		0.0477284	0.0449755
niacinamide	123.0553	3.73	HMDB01406	Model 3	0.92 (0.83 - 1.03)	0.138457	0.843955	-0.0793165	0.0535357	0.0179458	0		0.0477284	0.0449755
niacinamide	123.0553	3.73	HMDB01406	Model 4	0.94 (0.84 - 1.05)	0.260548	0.843955	-0.0636683	0.0565892	0.00124153	0		0.0477284	0.0449755
nicotinuric acid	181.0607	6.14	HMDB03269	Model 1	1.02 (0.99 - 1.05)	0.234902	2.71373	0.0166104	0.0139839	0.0301354	0		-0.136453	8.6367e-09
nicotinuric acid	181.0607	6.14	HMDB03269	Model 2	1.02 (0.99 - 1.04)	0.282502	2.71373	0.0154322	0.0143594	0.0283296	0		-0.136453	8.6367e-09
nicotinuric acid	181.0607	6.14	HMDB03269	Model 3	0.99 (0.96 - 1.02)	0.6943	2.71373	-0.00596884	0.0151869	0.0179458	0		-0.136453	8.6367e-09
nicotinuric acid	181.0607	6.14	HMDB03269	Model 4	0.98 (0.95 - 1.01)	0.21523	2.71373	-0.0196395	0.0158471	0.00124153	0		-0.136453	8.6367e-09
N-lauroylglycine	258.2061	2.43	HMDB13272	Model 1	0.89 (0.81 - 0.97)	0.0108814	0.848944	-0.119769	0.0470329	0.0301354	1		0.100372	2.39477e-05
N-lauroylglycine	258.2061	2.43	HMDB13272	Model 2	0.87 (0.79 - 0.96)	0.00556322	0.848944	-0.134856	0.0486411	0.0283296	1		0.100372	2.39477e-05
N-lauroylglycine	258.2061	2.43	HMDB13272	Model 3	0.88 (0.79 - 0.97)	0.00868045	0.848944	-0.133102	0.0507172	0.0179458	1		0.100372	2.39477e-05
N-lauroylglycine	258.2061	2.43	HMDB13272	Model 4	0.93 (0.84 - 1.03)	0.146246	0.848944	-0.0767625	0.0528332	0.00124153	0		0.100372	2.39477e-05
N-methylproline	130.0862	8.58		Model 1	1.01 (0.97 - 1.05)	0.785796	1.87378	0.00561083	0.0206452	0.0301354	0		-0.0644511	0.00675656
N-methylproline	130.0862	8.58		Model 2	1.02 (0.98 - 1.07)	0.297094	1.87378	0.0225601	0.0216365	0.0283296	0		-0.0644511	0.00675656
N-methylproline	130.0862	8.58		Model 3	1.01 (0.97 - 1.06)	0.683681	1.87378	0.00929658	0.0228168	0.0179458	0		-0.0644511	0.00675656
N-methylproline	130.0862	8.58		Model 4	0.97 (0.93 - 1.02)	0.245936	1.87378	-0.0264429	0.0227902	0.00124153	0		-0.0644511	0.00675656
NMMA	189.1345	9.33	HMDB29416	Model 1	0.91 (0.74 - 1.13)	0.41426	0.358466	-0.0901079	0.11037	0.0301354	0		0.0255704	0.282969
NMMA	189.1345	9.33	HMDB29416	Model 2	1.00 (0.79 - 1.25)	0.984935	0.358466	-0.00219294	0.116139	0.0283296	0		0.0255704	0.282969
NMMA	189.1345	9.33	HMDB29416	Model 3	1.08 (0.84 - 1.38)	0.549937	0.358466	0.0749304	0.125332	0.0179458	0		0.0255704	0.282969
NMMA	189.1345	9.33	HMDB29416	Model 4	1.06 (0.82 - 1.36)	0.667537	0.358466	0.0547948	0.127569	0.00124153	0		0.0255704	0.282969
oleoyl glycine	340.2841	2.33	HMDB13631	Model 1	0.82 (0.75 - 0.90)	1.06467e-05	0.911531	-0.1971	0.0447588	0.0301354	1		0.0298825	0.209548
oleoyl glycine	340.2841	2.33	HMDB13631	Model 2	0.84 (0.77 - 0.92)	0.000156135	0.911531	-0.174426	0.0461311	0.0283296	1		0.0298825	0.209548
oleoyl glycine	340.2841	2.33	HMDB13631	Model 3	0.91 (0.82 - 1.01)	0.070181	0.911531	-0.093114	0.0514231	0.0179458	0		0.0298825	0.209548
oleoyl glycine	340.2841	2.33	HMDB13631	Model 4	0.93 (0.85 - 1.03)	0.154737	0.911531	-0.068614	0.0482179	0.00124153	0		0.0298825	0.209548
O-methyladenosine	282.1195	4.67	HMDB04326	Model 1	1.29 (1.19 - 1.39)	8.63758e-11	1.0486	0.25322	0.0390227	0.0301354	1		-0.198219	4.27147e-17
O-methyladenosine	282.1195	4.67	HMDB04326	Model 2	1.34 (1.24 - 1.45)	4.94506e-13	1.0486	0.293909	0.0406693	0.0283296	1		-0.198219	4.27147e-17
O-methyladenosine	282.1195	4.67	HMDB04326	Model 3	1.16 (1.07 - 1.26)	0.000480312	1.0486	0.148458	0.0425199	0.0179458	1		-0.198219	4.27147e-17
O-methyladenosine	282.1195	4.67	HMDB04326	Model 4	1.05 (0.97 - 1.14)	0.233594	1.0486	0.0501219	0.0420786	0.00124153	0		-0.198219	4.27147e-17
ornithine	133.0971	9.27	HMDB00214	Model 1	1.10 (0.94 - 1.30)	0.242637	0.490631	0.0988813	0.0846282	0.0301354	0		0.0458623	0.0540531
ornithine	133.0971	9.27	HMDB00214	Model 2	0.99 (0.84 - 1.17)	0.931653	0.490631	-0.00725644	0.0846078	0.0283296	0		0.0458623	0.0540531
ornithine	133.0971	9.27	HMDB00214	Model 3	0.86 (0.72 - 1.02)	0.0872377	0.490631	-0.156259	0.0913714	0.0179458	0		0.0458623	0.0540531
ornithine	133.0971	9.27	HMDB00214	Model 4	0.92 (0.77 - 1.10)	0.364197	0.490631	-0.0826781	0.0911157	0.00124153	0		0.0458623	0.0540531
oxalate	88.9881	6.97		Model 1	1.35 (1.27 - 1.43)	9.38341e-22	1.2204	0.297296	0.0310217	0.0301354	1		-0.509082	5.38184e-117
oxalate	88.9881	6.97		Model 2	1.36 (1.27 - 1.44)	6.08079e-21	1.2204	0.304141	0.0323948	0.0283296	1		-0.509082	5.38184e-117
oxalate	88.9881	6.97		Model 3	1.27 (1.19 - 1.36)	3.29454e-12	1.2204	0.241497	0.0346752	0.0179458	1		-0.509082	5.38184e-117
oxalate	88.9881	6.97		Model 4	0.96 (0.89 - 1.04)	0.340784	1.2204	-0.0366672	0.0384911	0.00124153	0		-0.509082	5.38184e-117
palmitoylethanolamide	300.2891	5.45	HMDB02100	Model 1	0.34 (0.16 - 0.73)	0.00541147	0.114407	-1.06931	0.384443	0.0301354	1		0.0489997	0.0395566
palmitoylethanolamide	300.2891	5.45	HMDB02100	Model 2	0.48 (0.22 - 1.03)	0.0596036	0.114407	-0.735057	0.390217	0.0283296	0		0.0489997	0.0395566
palmitoylethanolamide	300.2891	5.45	HMDB02100	Model 3	0.63 (0.28 - 1.40)	0.253718	0.114407	-0.465348	0.407712	0.0179458	0		0.0489997	0.0395566
palmitoylethanolamide	300.2891	5.45	HMDB02100	Model 4	0.70 (0.31 - 1.55)	0.377905	0.114407	-0.358714	0.406815	0.00124153	0		0.0489997	0.0395566
pantothenate	220.1177	3.07	HMDB00210	Model 1	1.28 (1.18 - 1.38)	2.19172e-10	0.998991	0.245508	0.0386794	0.0301354	1		-0.22999	1.28071e-22
pantothenate	220.1177	3.07	HMDB00210	Model 2	1.28 (1.18 - 1.38)	8.27643e-10	0.998991	0.246491	0.0401482	0.0283296	1		-0.22999	1.28071e-22
pantothenate	220.1177	3.07	HMDB00210	Model 3	1.24 (1.14 - 1.35)	8.87252e-07	0.998991	0.215678	0.0438805	0.0179458	1		-0.22999	1.28071e-22
pantothenate	220.1177	3.07	HMDB00210	Model 4	1.10 (1.01 - 1.21)	0.0317451	0.998991	0.0980761	0.0456676	0.00124153	0		-0.22999	1.28071e-22
phenylacetylglutamine	265.1181	4.75	HMDB06344	Model 1	2.00 (1.81 - 2.20)	2.58455e-45	1.03561	0.69156	0.0489526	0.0301354	1		-0.568535	1.13872e-151
phenylacetylglutamine	265.1181	4.75	HMDB06344	Model 2	1.77 (1.61 - 1.96)	3.52534e-30	1.03561	0.573519	0.0502433	0.0283296	1		-0.568535	1.13872e-151
phenylacetylglutamine	265.1181	4.75	HMDB06344	Model 3	1.39 (1.26 - 1.55)	5.24955e-10	1.03561	0.331906	0.0534344	0.0179458	1		-0.568535	1.13872e-151
phenylacetylglutamine	265.1181	4.75	HMDB06344	Model 4	1.04 (0.94 - 1.16)	0.418218	1.03561	0.0424312	0.0524155	0.00124153	0		-0.568535	1.13872e-151
phenylalanine	166.0861	6.75	HMDB00159	Model 1	0.57 (0.44 - 0.74)	2.76215e-05	0.332166	-0.555257	0.132449	0.0301354	1		-0.0256347	0.281759
phenylalanine	166.0861	6.75	HMDB00159	Model 2	0.66 (0.50 - 0.86)	0.00209047	0.332166	-0.421376	0.136941	0.0283296	1		-0.0256347	0.281759
phenylalanine	166.0861	6.75	HMDB00159	Model 3	0.88 (0.66 - 1.16)	0.355205	0.332166	-0.131334	0.142054	0.0179458	0		-0.0256347	0.281759
phenylalanine	166.0861	6.75	HMDB00159	Model 4	0.82 (0.63 - 1.09)	0.171098	0.332166	-0.193169	0.141135	0.00124153	0		-0.0256347	0.281759
phosphocholine	184.0732	11.03	HMDB01565	Model 1	1.11 (0.98 - 1.25)	0.0911938	0.676619	0.104803	0.0620457	0.0301354	0		-0.13096	3.35565e-08
phosphocholine	184.0732	11.03	HMDB01565	Model 2	1.14 (1.01 - 1.29)	0.0406971	0.676619	0.129865	0.0634538	0.0283296	0		-0.13096	3.35565e-08
phosphocholine	184.0732	11.03	HMDB01565	Model 3	1.13 (0.99 - 1.29)	0.0779485	0.676619	0.119098	0.0675649	0.0179458	0		-0.13096	3.35565e-08
phosphocholine	184.0732	11.03	HMDB01565	Model 4	1.03 (0.90 - 1.18)	0.61855	0.676619	0.0342707	0.0688296	0.00124153	0		-0.13096	3.35565e-08
pipecolic acid	130.0862	7.96	HMDB00716	Model 1	1.05 (0.98 - 1.13)	0.167016	1.04913	0.0491895	0.0355966	0.0301354	0		0.00389747	0.870027
pipecolic acid	130.0862	7.96	HMDB00716	Model 2	1.03 (0.95 - 1.10)	0.497851	1.04913	0.0251224	0.0370605	0.0283296	0		0.00389747	0.870027
pipecolic acid	130.0862	7.96	HMDB00716	Model 3	1.10 (1.01 - 1.19)	0.0197587	1.04913	0.0926227	0.0397369	0.0179458	0		0.00389747	0.870027
pipecolic acid	130.0862	7.96	HMDB00716	Model 4	1.12 (1.04 - 1.21)	0.00377816	1.04913	0.114787	0.0396348	0.00124153	0		0.00389747	0.870027
pro-gly	173.0920	9.00	HMDB11178	Model 1	1.03 (0.99 - 1.07)	0.128467	2.05229	0.0298058	0.0196068	0.0301354	0		-0.0170467	0.474172
pro-gly	173.0920	9.00	HMDB11178	Model 2	1.04 (1.00 - 1.08)	0.0685297	2.05229	0.0370322	0.0203305	0.0283296	0		-0.0170467	0.474172
pro-gly	173.0920	9.00	HMDB11178	Model 3	1.02 (0.98 - 1.06)	0.339353	2.05229	0.0200984	0.0210356	0.0179458	0		-0.0170467	0.474172
pro-gly	173.0920	9.00	HMDB11178	Model 4	1.01 (0.97 - 1.06)	0.564253	2.05229	0.0122131	0.0211836	0.00124153	0		-0.0170467	0.474172
proline	116.0706	8.11	HMDB00162	Model 1	1.15 (0.96 - 1.39)	0.125739	0.421931	0.143628	0.0938055	0.0301354	0		-0.0905154	0.00014018
proline	116.0706	8.11	HMDB00162	Model 2	1.09 (0.90 - 1.32)	0.4056	0.421931	0.0816871	0.0982216	0.0283296	0		-0.0905154	0.00014018
proline	116.0706	8.11	HMDB00162	Model 3	1.03 (0.84 - 1.27)	0.756212	0.421931	0.0322421	0.103853	0.0179458	0		-0.0905154	0.00014018
proline	116.0706	8.11	HMDB00162	Model 4	0.95 (0.77 - 1.17)	0.632279	0.421931	-0.0509553	0.106485	0.00124153	0		-0.0905154	0.00014018
propionate	73.0295	3.71		Model 1	1.22 (1.00 - 1.47)	0.0450205	0.412622	0.195484	0.0975242	0.0301354	0		-0.128868	5.547e-08
propionate	73.0295	3.71		Model 2	1.16 (0.95 - 1.41)	0.158106	0.412622	0.144691	0.102511	0.0283296	0		-0.128868	5.547e-08
propionate	73.0295	3.71		Model 3	1.16 (0.94 - 1.44)	0.159365	0.412622	0.151138	0.107403	0.0179458	0		-0.128868	5.547e-08
propionate	73.0295	3.71		Model 4	0.93 (0.74 - 1.16)	0.506583	0.412622	-0.0751576	0.113161	0.00124153	0		-0.128868	5.547e-08
pseudouridine	245.0763	4.24	HMDB00767	Model 1	4.73 (4.17 - 5.37)	3.08827e-129	0.635016	1.55474	0.0642813	0.0301354	1		-0.900783	0
pseudouridine	245.0763	4.24	HMDB00767	Model 2	5.32 (4.61 - 6.14)	6.25597e-115	0.635016	1.67118	0.073341	0.0283296	1		-0.900783	0
pseudouridine	245.0763	4.24	HMDB00767	Model 3	4.10 (3.46 - 4.86)	9.78551e-60	0.635016	1.41177	0.086609	0.0179458	1		-0.900783	0
pseudouridine	245.0763	4.24	HMDB00767	Model 4	2.23 (1.62 - 3.08)	1.08031e-06	0.635016	0.802906	0.164651	0.00124153	1		-0.900783	0
putrescine	89.1073	9.33	HMDB01414	Model 1	1.04 (0.95 - 1.14)	0.423529	0.801597	0.0377006	0.0471072	0.0301354	0		-0.0820059	0.000563516
putrescine	89.1073	9.33	HMDB01414	Model 2	1.06 (0.97 - 1.17)	0.206787	0.801597	0.0603273	0.047786	0.0283296	0		-0.0820059	0.000563516
putrescine	89.1073	9.33	HMDB01414	Model 3	1.00 (0.90 - 1.11)	0.981815	0.801597	-0.00119417	0.0523901	0.0179458	0		-0.0820059	0.000563516
putrescine	89.1073	9.33	HMDB01414	Model 4	0.95 (0.85 - 1.06)	0.331883	0.801597	-0.0542133	0.0558711	0.00124153	0		-0.0820059	0.000563516
pyridoxine	170.0810	5.91	HMDB00239	Model 1	1.01 (0.99 - 1.04)	0.306146	3.2552	0.0119622	0.0116893	0.0301354	0		-0.0712533	0.00274289
pyridoxine	170.0810	5.91	HMDB00239	Model 2	1.00 (0.98 - 1.03)	0.979248	3.2552	0.000328691	0.0126361	0.0283296	0		-0.0712533	0.00274289
pyridoxine	170.0810	5.91	HMDB00239	Model 3	1.00 (0.97 - 1.02)	0.759979	3.2552	-0.00418386	0.0136948	0.0179458	0		-0.0712533	0.00274289
pyridoxine	170.0810	5.91	HMDB00239	Model 4	0.99 (0.97 - 1.02)	0.619535	3.2552	-0.00675473	0.0136044	0.00124153	0		-0.0712533	0.00274289
quinate	191.0564	4.01		Model 1	1.06 (1.04 - 1.08)	2.32423e-08	4.15119	0.0587636	0.0105199	0.0301354	1		-0.240051	1.48937e-24
quinate	191.0564	4.01		Model 2	1.06 (1.03 - 1.08)	2.37735e-06	4.15119	0.0539416	0.0114322	0.0283296	1		-0.240051	1.48937e-24
quinate	191.0564	4.01		Model 3	1.03 (1.01 - 1.05)	0.0118703	4.15119	0.0283904	0.011284	0.0179458	1		-0.240051	1.48937e-24
quinate	191.0564	4.01		Model 4	0.99 (0.97 - 1.01)	0.336	4.15119	-0.0110219	0.0114561	0.00124153	0		-0.240051	1.48937e-24
quinolinate	166.0146	6.96		Model 1	1.58 (1.50 - 1.67)	2.41093e-60	1.45243	0.457161	0.0278997	0.0301354	1		-0.753729	0
quinolinate	166.0146	6.96		Model 2	1.59 (1.50 - 1.69)	3.77511e-52	1.45243	0.466605	0.0307063	0.0283296	1		-0.753729	0
quinolinate	166.0146	6.96		Model 3	1.39 (1.30 - 1.49)	8.84339e-22	1.45243	0.329245	0.0343335	0.0179458	1		-0.753729	0
quinolinate	166.0146	6.96		Model 4	0.96 (0.89 - 1.05)	0.411425	1.45243	-0.0358068	0.043593	0.00124153	0		-0.753729	0
ribothymidine	259.0923	2.93	HMDB00884	Model 1	1.31 (1.09 - 1.59)	0.00462012	0.485553	0.273364	0.0965137	0.0301354	1		-0.162083	7.3878e-12
ribothymidine	259.0923	2.93	HMDB00884	Model 2	1.41 (1.16 - 1.71)	0.000641424	0.485553	0.340455	0.0997387	0.0283296	1		-0.162083	7.3878e-12
ribothymidine	259.0923	2.93	HMDB00884	Model 3	1.32 (1.09 - 1.60)	0.0043882	0.485553	0.279983	0.0982805	0.0179458	1		-0.162083	7.3878e-12
ribothymidine	259.0923	2.93	HMDB00884	Model 4	1.12 (0.94 - 1.33)	0.19902	0.485553	0.11301	0.08799	0.00124153	0		-0.162083	7.3878e-12
salicylurate	194.0459	5.10		Model 1	1.07 (1.05 - 1.09)	2.08474e-11	4.21381	0.0637224	0.00951086	0.0301354	1		-0.253561	2.69694e-27
salicylurate	194.0459	5.10		Model 2	1.05 (1.03 - 1.07)	8.91801e-06	4.21381	0.044418	0.00999985	0.0283296	1		-0.253561	2.69694e-27
salicylurate	194.0459	5.10		Model 3	1.02 (1.00 - 1.04)	0.0417084	4.21381	0.021238	0.0104291	0.0179458	0		-0.253561	2.69694e-27
salicylurate	194.0459	5.10		Model 4	1.00 (0.98 - 1.03)	0.752795	4.21381	0.00343458	0.010905	0.00124153	0		-0.253561	2.69694e-27
SDMA	203.1500	9.58	HMDB03334	Model 1	4.78 (3.98 - 5.73)	8.93616e-64	0.429189	1.56427	0.0927829	0.0301354	1		-0.686601	2.30938e-246
SDMA	203.1500	9.58	HMDB03334	Model 2	5.03 (4.14 - 6.11)	2.94836e-59	0.429189	1.61451	0.0994589	0.0283296	1		-0.686601	2.30938e-246
SDMA	203.1500	9.58	HMDB03334	Model 3	3.81 (3.05 - 4.76)	2.23318e-32	0.429189	1.33802	0.112943	0.0179458	1		-0.686601	2.30938e-246
SDMA	203.1500	9.58	HMDB03334	Model 4	1.50 (1.13 - 1.99)	0.00536466	0.429189	0.402669	0.144622	0.00124153	0		-0.686601	2.30938e-246
sebacate	201.1135	6.11		Model 1	2.54 (2.23 - 2.89)	3.10292e-45	0.583908	0.932623	0.0660767	0.0301354	1		-0.483591	4.08487e-104
sebacate	201.1135	6.11		Model 2	2.22 (1.94 - 2.55)	7.14404e-30	0.583908	0.799307	0.0704033	0.0283296	1		-0.483591	4.08487e-104
sebacate	201.1135	6.11		Model 3	1.87 (1.61 - 2.17)	2.38718e-16	0.583908	0.625371	0.076257	0.0179458	1		-0.483591	4.08487e-104
sebacate	201.1135	6.11		Model 4	1.22 (1.03 - 1.44)	0.0230085	0.583908	0.195906	0.0861771	0.00124153	0		-0.483591	4.08487e-104
serine	106.0498	7.70	HMDB00187	Model 1	0.89 (0.73 - 1.09)	0.25147	0.390956	-0.118515	0.103345	0.0301354	0		0.116463	9.29186e-07
serine	106.0498	7.70	HMDB00187	Model 2	0.73 (0.59 - 0.90)	0.00289617	0.390956	-0.31787	0.10672	0.0283296	1		0.116463	9.29186e-07
serine	106.0498	7.70	HMDB00187	Model 3	0.81 (0.65 - 1.02)	0.0692954	0.390956	-0.209322	0.115235	0.0179458	0		0.116463	9.29186e-07
serine	106.0498	7.70	HMDB00187	Model 4	1.09 (0.87 - 1.36)	0.465817	0.390956	0.0841657	0.115406	0.00124153	0		0.116463	9.29186e-07
serotonin	177.1022	6.30	HMDB00259	Model 1	1.04 (1.01 - 1.08)	0.0107159	2.86711	0.0425734	0.0166835	0.0301354	1		-0.20293	7.36087e-18
serotonin	177.1022	6.30	HMDB00259	Model 2	1.06 (1.02 - 1.09)	0.00207208	2.86711	0.0542146	0.0176039	0.0283296	1		-0.20293	7.36087e-18
serotonin	177.1022	6.30	HMDB00259	Model 3	1.03 (0.99 - 1.07)	0.114227	2.86711	0.0297699	0.018848	0.0179458	0		-0.20293	7.36087e-18
serotonin	177.1022	6.30	HMDB00259	Model 4	1.00 (0.97 - 1.04)	0.899312	2.86711	0.00228124	0.0180292	0.00124153	0		-0.20293	7.36087e-18
sorbitol	181.0720	1.91		Model 1	1.37 (1.30 - 1.44)	3.18265e-36	1.37772	0.314171	0.0249985	0.0301354	1		-0.564656	3.44645e-149
sorbitol	181.0720	1.91		Model 2	1.34 (1.27 - 1.41)	2.65688e-28	1.37772	0.294485	0.026692	0.0283296	1		-0.564656	3.44645e-149
sorbitol	181.0720	1.91		Model 3	1.27 (1.19 - 1.35)	2.5791e-14	1.37772	0.23718	0.0311347	0.0179458	1		-0.564656	3.44645e-149
sorbitol	181.0720	1.91		Model 4	1.01 (0.94 - 1.09)	0.796026	1.37772	0.0100151	0.038744	0.00124153	0		-0.564656	3.44645e-149
sphinganine	302.3050	5.84	HMDB00269	Model 1	1.02 (0.93 - 1.11)	0.684193	0.919006	0.0176571	0.0434106	0.0301354	0		-0.0669375	0.00490304
sphinganine	302.3050	5.84	HMDB00269	Model 2	1.01 (0.93 - 1.11)	0.787556	0.919006	0.012305	0.045661	0.0283296	0		-0.0669375	0.00490304
sphinganine	302.3050	5.84	HMDB00269	Model 3	1.00 (0.91 - 1.10)	0.975266	0.919006	-0.00151862	0.0489799	0.0179458	0		-0.0669375	0.00490304
sphinganine	302.3050	5.84	HMDB00269	Model 4	0.98 (0.88 - 1.07)	0.610258	0.919006	-0.0252703	0.0495783	0.00124153	0		-0.0669375	0.00490304
sphingosine	300.2892	4.63	HMDB00252	Model 1	1.22 (0.88 - 1.69)	0.242954	0.224875	0.194838	0.166865	0.0301354	0		-0.0497579	0.0365966
sphingosine	300.2892	4.63	HMDB00252	Model 2	1.31 (0.93 - 1.84)	0.120453	0.224875	0.269048	0.173258	0.0283296	0		-0.0497579	0.0365966
sphingosine	300.2892	4.63	HMDB00252	Model 3	1.05 (0.73 - 1.52)	0.796254	0.224875	0.0486865	0.188562	0.0179458	0		-0.0497579	0.0365966
sphingosine	300.2892	4.63	HMDB00252	Model 4	1.06 (0.73 - 1.53)	0.764658	0.224875	0.0566027	0.189073	0.00124153	0		-0.0497579	0.0365966
suberate	173.0819	6.27		Model 1	2.21 (1.88 - 2.60)	1.53692e-21	0.352485	0.793568	0.0832496	0.0301354	1		-0.361108	1.69864e-55
suberate	173.0819	6.27		Model 2	1.71 (1.43 - 2.05)	7.07994e-09	0.352485	0.536434	0.0926641	0.0283296	1		-0.361108	1.69864e-55
suberate	173.0819	6.27		Model 3	1.84 (1.51 - 2.25)	1.95141e-09	0.352485	0.612381	0.102033	0.0179458	1		-0.361108	1.69864e-55
suberate	173.0819	6.27		Model 4	1.39 (1.10 - 1.75)	0.00513763	0.352485	0.330297	0.118036	0.00124153	0		-0.361108	1.69864e-55
succinate	117.0193	6.39		Model 1	0.80 (0.65 - 0.98)	0.0289911	0.396021	-0.224992	0.103037	0.0301354	1		0.114012	1.56976e-06
succinate	117.0193	6.39		Model 2	0.88 (0.72 - 1.09)	0.241631	0.396021	-0.12305	0.105088	0.0283296	0		0.114012	1.56976e-06
succinate	117.0193	6.39		Model 3	0.84 (0.68 - 1.03)	0.094495	0.396021	-0.177293	0.106027	0.0179458	0		0.114012	1.56976e-06
succinate	117.0193	6.39		Model 4	1.09 (0.89 - 1.34)	0.38581	0.396021	0.0899594	0.103731	0.00124153	0		0.114012	1.56976e-06
succinyladenosine	382.1004	6.75		Model 1	1.43 (1.36 - 1.51)	5.1612e-41	1.71323	0.357956	0.0266897	0.0301354	1		-0.640559	1.87456e-204
succinyladenosine	382.1004	6.75		Model 2	1.40 (1.33 - 1.49)	2.37889e-32	1.71323	0.339746	0.0286909	0.0283296	1		-0.640559	1.87456e-204
succinyladenosine	382.1004	6.75		Model 3	1.27 (1.19 - 1.35)	7.44251e-13	1.71323	0.235505	0.032841	0.0179458	1		-0.640559	1.87456e-204
succinyladenosine	382.1004	6.75		Model 4	1.00 (0.94 - 1.07)	0.978353	1.71323	-0.000896013	0.0330227	0.00124153	0		-0.640559	1.87456e-204
sucrose/lactose/trehalose	341.1096	2.38		Model 1	1.39 (1.32 - 1.45)	1.05847e-40	1.71	0.326995	0.0244786	0.0301354	1		-0.571862	7.96364e-154
sucrose/lactose/trehalose	341.1096	2.38		Model 2	1.34 (1.27 - 1.41)	1.74025e-28	1.71	0.294417	0.0265942	0.0283296	1		-0.571862	7.96364e-154
sucrose/lactose/trehalose	341.1096	2.38		Model 3	1.23 (1.16 - 1.30)	2.02974e-12	1.71	0.203538	0.0289428	0.0179458	1		-0.571862	7.96364e-154
sucrose/lactose/trehalose	341.1096	2.38		Model 4	1.01 (0.95 - 1.08)	0.771969	1.71	0.00955474	0.0329701	0.00124153	0		-0.571862	7.96364e-154
tartarate	149.0093	6.54		Model 1	1.12 (1.09 - 1.15)	3.53586e-16	2.86183	0.114785	0.0140781	0.0301354	1		-0.280459	2.91938e-33
tartarate	149.0093	6.54		Model 2	1.12 (1.08 - 1.15)	7.3634e-14	2.86183	0.11028	0.0147409	0.0283296	1		-0.280459	2.91938e-33
tartarate	149.0093	6.54		Model 3	1.09 (1.06 - 1.13)	6.00625e-08	2.86183	0.0869018	0.0160376	0.0179458	1		-0.280459	2.91938e-33
tartarate	149.0093	6.54		Model 4	1.04 (1.00 - 1.07)	0.031053	2.86183	0.0359906	0.0166902	0.00124153	0		-0.280459	2.91938e-33
taurine	126.0219	6.15	HMDB00251	Model 1	1.36 (1.15 - 1.59)	0.000216781	0.515474	0.305097	0.0824895	0.0301354	1		-0.313092	1.92304e-41
taurine	126.0219	6.15	HMDB00251	Model 2	1.45 (1.23 - 1.71)	7.94005e-06	0.515474	0.372393	0.0833691	0.0283296	1		-0.313092	1.92304e-41
taurine	126.0219	6.15	HMDB00251	Model 3	1.35 (1.13 - 1.61)	0.000852821	0.515474	0.298268	0.0894341	0.0179458	1		-0.313092	1.92304e-41
taurine	126.0219	6.15	HMDB00251	Model 4	0.94 (0.79 - 1.12)	0.506318	0.515474	-0.0600725	0.0903915	0.00124153	0		-0.313092	1.92304e-41
taurocholate	514.2844	3.33		Model 1	1.02 (0.99 - 1.05)	0.298375	2.67165	0.0157113	0.0151081	0.0301354	0		-0.0081086	0.733539
taurocholate	514.2844	3.33		Model 2	1.00 (0.97 - 1.03)	0.937472	2.67165	0.00123386	0.0157284	0.0283296	0		-0.0081086	0.733539
taurocholate	514.2844	3.33		Model 3	1.03 (0.99 - 1.06)	0.102143	2.67165	0.0267513	0.0163662	0.0179458	0		-0.0081086	0.733539
taurocholate	514.2844	3.33		Model 4	1.01 (0.97 - 1.04)	0.687053	2.67165	0.00665153	0.0165109	0.00124153	0		-0.0081086	0.733539
taurodeoxycholate/taurochenodeoxycholate	498.2895	3.12		Model 1	1.00 (0.97 - 1.02)	0.761582	3.10151	-0.0039452	0.0130031	0.0301354	0		-0.114713	1.35265e-06
taurodeoxycholate/taurochenodeoxycholate	498.2895	3.12		Model 2	0.99 (0.97 - 1.02)	0.512895	3.10151	-0.00866817	0.0132473	0.0283296	0		-0.114713	1.35265e-06
taurodeoxycholate/taurochenodeoxycholate	498.2895	3.12		Model 3	1.00 (0.97 - 1.03)	0.941168	3.10151	0.00106106	0.0143772	0.0179458	0		-0.114713	1.35265e-06
taurodeoxycholate/taurochenodeoxycholate	498.2895	3.12		Model 4	0.98 (0.96 - 1.01)	0.276029	3.10151	-0.0152763	0.0140242	0.00124153	0		-0.114713	1.35265e-06
thiamine	265.1115	9.49	HMDB00235	Model 1	1.10 (1.04 - 1.15)	0.000491095	1.55671	0.0914496	0.0262367	0.0301354	1		-0.127683	7.34781e-08
thiamine	265.1115	9.49	HMDB00235	Model 2	1.06 (1.01 - 1.12)	0.0319106	1.55671	0.0578921	0.0269827	0.0283296	0		-0.127683	7.34781e-08
thiamine	265.1115	9.49	HMDB00235	Model 3	1.04 (0.98 - 1.11)	0.182376	1.55671	0.0407327	0.0305463	0.0179458	0		-0.127683	7.34781e-08
thiamine	265.1115	9.49	HMDB00235	Model 4	1.01 (0.95 - 1.07)	0.694638	1.55671	0.0115592	0.029445	0.00124153	0		-0.127683	7.34781e-08
threitol	121.0508	1.48		Model 1	2.37 (2.20 - 2.56)	1.53533e-115	0.834142	0.864798	0.0378503	0.0301354	1		-0.795555	0
threitol	121.0508	1.48		Model 2	2.31 (2.12 - 2.50)	1.15543e-87	0.834142	0.835355	0.0420884	0.0283296	1		-0.795555	0
threitol	121.0508	1.48		Model 3	2.09 (1.88 - 2.32)	5.81787e-44	0.834142	0.735736	0.0529075	0.0179458	1		-0.795555	0
threitol	121.0508	1.48		Model 4	1.30 (1.08 - 1.55)	0.00458389	0.834142	0.259013	0.0913656	0.00124153	0		-0.795555	0
threonine	120.0655	7.63	HMDB00167	Model 1	0.76 (0.63 - 0.91)	0.00387204	0.418131	-0.277698	0.0961426	0.0301354	1		0.0602468	0.0113547
threonine	120.0655	7.63	HMDB00167	Model 2	0.76 (0.63 - 0.91)	0.00351944	0.418131	-0.275477	0.0943964	0.0283296	1		0.0602468	0.0113547
threonine	120.0655	7.63	HMDB00167	Model 3	1.02 (0.84 - 1.25)	0.811426	0.418131	0.0246338	0.103248	0.0179458	0		0.0602468	0.0113547
threonine	120.0655	7.63	HMDB00167	Model 4	1.01 (0.82 - 1.24)	0.958999	0.418131	0.00542012	0.10543	0.00124153	0		0.0602468	0.0113547
thymine	125.0357	1.31		Model 1	7.25 (6.07 - 8.66)	4.04473e-106	0.438095	1.98168	0.0905712	0.0301354	1		-0.756958	0
thymine	125.0357	1.31		Model 2	7.04 (5.79 - 8.57)	2.21662e-84	0.438095	1.95224	0.1003	0.0283296	1		-0.756958	0
thymine	125.0357	1.31		Model 3	4.83 (3.85 - 6.06)	4.41886e-42	0.438095	1.57504	0.115873	0.0179458	1		-0.756958	0
thymine	125.0357	1.31		Model 4	1.71 (1.23 - 2.38)	0.00138585	0.438095	0.536698	0.167845	0.00124153	0		-0.756958	0
thyroxine	777.6924	5.71	HMDB00248	Model 1	0.93 (0.79 - 1.10)	0.41536	0.456299	-0.0697537	0.0856401	0.0301354	0		0.0672471	0.00470781
thyroxine	777.6924	5.71	HMDB00248	Model 2	0.93 (0.78 - 1.11)	0.421659	0.456299	-0.0708425	0.0881623	0.0283296	0		0.0672471	0.00470781
thyroxine	777.6924	5.71	HMDB00248	Model 3	1.22 (1.01 - 1.49)	0.0416868	0.456299	0.201639	0.0990059	0.0179458	0		0.0672471	0.00470781
thyroxine	777.6924	5.71	HMDB00248	Model 4	1.31 (1.09 - 1.58)	0.00405335	0.456299	0.272539	0.0948299	0.00124153	0		0.0672471	0.00470781
tocopherol	429.3738	0.99		Model 1	1.01 (0.99 - 1.04)	0.324258	2.9871	0.0134395	0.0136339	0.0301354	0		-8.06e-05	0.9973
tocopherol	429.3738	0.99		Model 2	1.02 (0.99 - 1.05)	0.132239	2.9871	0.0215996	0.0143488	0.0283296	0		-8.06e-05	0.9973
tocopherol	429.3738	0.99		Model 3	1.02 (0.99 - 1.05)	0.261458	2.9871	0.0173454	0.0154463	0.0179458	0		-8.06e-05	0.9973
tocopherol	429.3738	0.99		Model 4	1.01 (0.98 - 1.04)	0.509726	2.9871	0.0103812	0.0157467	0.00124153	0		-8.06e-05	0.9973
trigonelline	138.0549	8.86	HMDB00875	Model 1	1.29 (1.22 - 1.35)	3.32186e-23	1.65928	0.251914	0.025388	0.0301354	1		-0.376854	1.15262e-60
trigonelline	138.0549	8.86	HMDB00875	Model 2	1.27 (1.20 - 1.34)	1.93808e-18	1.65928	0.236341	0.026977	0.0283296	1		-0.376854	1.15262e-60
trigonelline	138.0549	8.86	HMDB00875	Model 3	1.14 (1.08 - 1.21)	6.82018e-06	1.65928	0.131114	0.0291414	0.0179458	1		-0.376854	1.15262e-60
trigonelline	138.0549	8.86	HMDB00875	Model 4	1.00 (0.95 - 1.07)	0.871257	1.65928	0.00495903	0.0305995	0.00124153	0		-0.376854	1.15262e-60
trimethylamine-N-oxide	76.0756	8.08	HMDB00925	Model 1	1.93 (1.78 - 2.11)	5.39702e-53	0.91015	0.660088	0.0430793	0.0301354	1		-0.604429	2.75691e-176
trimethylamine-N-oxide	76.0756	8.08	HMDB00925	Model 2	1.76 (1.61 - 1.93)	6.94615e-35	0.91015	0.565572	0.0459016	0.0283296	1		-0.604429	2.75691e-176
trimethylamine-N-oxide	76.0756	8.08	HMDB00925	Model 3	1.39 (1.26 - 1.54)	7.03796e-11	0.91015	0.331968	0.0509166	0.0179458	1		-0.604429	2.75691e-176
trimethylamine-N-oxide	76.0756	8.08	HMDB00925	Model 4	1.01 (0.90 - 1.13)	0.92108	0.91015	0.00568336	0.0573652	0.00124153	0		-0.604429	2.75691e-176
tryptophan	205.0968	6.54	HMDB00929	Model 1	0.21 (0.18 - 0.25)	3.13299e-75	0.433107	-1.55734	0.0848553	0.0301354	1		0.536247	5.56983e-132
tryptophan	205.0968	6.54	HMDB00929	Model 2	0.27 (0.23 - 0.32)	3.9724e-46	0.433107	-1.3059	0.0915882	0.0283296	1		0.536247	5.56983e-132
tryptophan	205.0968	6.54	HMDB00929	Model 3	0.34 (0.27 - 0.41)	8.30662e-25	0.433107	-1.09221	0.106204	0.0179458	1		0.536247	5.56983e-132
tryptophan	205.0968	6.54	HMDB00929	Model 4	0.55 (0.44 - 0.70)	7.26271e-07	0.433107	-0.588984	0.118886	0.00124153	1		0.536247	5.56983e-132
tyrosine	182.0811	6.86	HMDB00158	Model 1	0.33 (0.27 - 0.41)	6.45867e-25	0.384974	-1.10586	0.107278	0.0301354	1		0.278084	1.04662e-32
tyrosine	182.0811	6.86	HMDB00158	Model 2	0.36 (0.29 - 0.44)	2.25468e-20	0.384974	-1.03345	0.11173	0.0283296	1		0.278084	1.04662e-32
tyrosine	182.0811	6.86	HMDB00158	Model 3	0.50 (0.40 - 0.64)	1.06336e-08	0.384974	-0.683303	0.119452	0.0179458	1		0.278084	1.04662e-32
tyrosine	182.0811	6.86	HMDB00158	Model 4	0.77 (0.61 - 0.98)	0.0312025	0.384974	-0.260491	0.120907	0.00124153	0		0.278084	1.04662e-32
UDP	402.9949	9.07		Model 1	0.96 (0.91 - 1.01)	0.104779	1.5762	-0.0427687	0.026366	0.0301354	0		-0.0571425	0.0163537
UDP	402.9949	9.07		Model 2	0.93 (0.88 - 0.99)	0.0151598	1.5762	-0.0684777	0.0281971	0.0283296	1		-0.0571425	0.0163537
UDP	402.9949	9.07		Model 3	0.99 (0.94 - 1.05)	0.819106	1.5762	-0.00695389	0.0304069	0.0179458	0		-0.0571425	0.0163537
UDP	402.9949	9.07		Model 4	0.99 (0.93 - 1.05)	0.726308	1.5762	-0.0106116	0.0303154	0.00124153	0		-0.0571425	0.0163537
uracil	111.0200	1.67		Model 1	0.90 (0.75 - 1.08)	0.248087	0.4268	-0.106066	0.0918317	0.0301354	0		0.219582	1.03253e-20
uracil	111.0200	1.67		Model 2	1.05 (0.87 - 1.27)	0.597016	0.4268	0.0514941	0.0973984	0.0283296	0		0.219582	1.03253e-20
uracil	111.0200	1.67		Model 3	0.79 (0.64 - 0.97)	0.0258717	0.4268	-0.237566	0.106621	0.0179458	0		0.219582	1.03253e-20
uracil	111.0200	1.67		Model 4	1.04 (0.85 - 1.28)	0.691181	0.4268	0.0422078	0.106249	0.00124153	0		0.219582	1.03253e-20
urate	169.0356	4.34	HMDB00289	Model 1	2.82 (2.23 - 3.56)	6.55233e-18	0.356946	1.03519	0.120057	0.0301354	1		-0.306121	1.32266e-39
urate	169.0356	4.34	HMDB00289	Model 2	2.60 (2.02 - 3.35)	1.27949e-13	0.356946	0.956268	0.129081	0.0283296	1		-0.306121	1.32266e-39
urate	169.0356	4.34	HMDB00289	Model 3	2.30 (1.75 - 3.03)	2.44958e-09	0.356946	0.834124	0.139841	0.0179458	1		-0.306121	1.32266e-39
urate	169.0356	4.34	HMDB00289	Model 4	1.47 (1.13 - 1.92)	0.00450473	0.356946	0.384742	0.13545	0.00124153	0		-0.306121	1.32266e-39
uridine	243.0623	1.69		Model 1	0.69 (0.59 - 0.81)	4.28014e-06	0.485759	-0.367459	0.0799295	0.0301354	1		0.32477	1.24027e-44
uridine	243.0623	1.69		Model 2	0.82 (0.69 - 0.97)	0.0176797	0.485759	-0.200853	0.0846673	0.0283296	1		0.32477	1.24027e-44
uridine	243.0623	1.69		Model 3	0.66 (0.55 - 0.79)	5.07922e-06	0.485759	-0.422033	0.092521	0.0179458	1		0.32477	1.24027e-44
uridine	243.0623	1.69		Model 4	0.97 (0.81 - 1.18)	0.783112	0.485759	-0.0265413	0.0964205	0.00124153	0		0.32477	1.24027e-44
urocanic acid	139.0502	4.47	HMDB00301	Model 1	1.09 (1.02 - 1.16)	0.014889	1.15035	0.0842816	0.0346116	0.0301354	1		-0.193992	1.9942e-16
urocanic acid	139.0502	4.47	HMDB00301	Model 2	1.05 (0.98 - 1.13)	0.16196	1.15035	0.0499236	0.0356978	0.0283296	0		-0.193992	1.9942e-16
urocanic acid	139.0502	4.47	HMDB00301	Model 3	1.02 (0.95 - 1.09)	0.60768	1.15035	0.0180664	0.0351906	0.0179458	0		-0.193992	1.9942e-16
urocanic acid	139.0502	4.47	HMDB00301	Model 4	0.97 (0.90 - 1.04)	0.337328	1.15035	-0.0337669	0.0351937	0.00124153	0		-0.193992	1.9942e-16
valine	118.0861	7.43	HMDB00883	Model 1	0.54 (0.43 - 0.69)	4.85358e-07	0.325325	-0.60757	0.120741	0.0301354	1		0.219608	1.0218e-20
valine	118.0861	7.43	HMDB00883	Model 2	0.48 (0.37 - 0.62)	2.47757e-08	0.325325	-0.726772	0.130366	0.0283296	1		0.219608	1.0218e-20
valine	118.0861	7.43	HMDB00883	Model 3	0.58 (0.44 - 0.78)	0.000207781	0.325325	-0.536793	0.144713	0.0179458	1		0.219608	1.0218e-20
valine	118.0861	7.43	HMDB00883	Model 4	0.84 (0.63 - 1.11)	0.211257	0.325325	-0.179779	0.14381	0.00124153	0		0.219608	1.0218e-20
xanthine	153.0407	3.76	HMDB00292	Model 1	0.93 (0.87 - 0.99)	0.0352254	1.23241	-0.0740365	0.0351591	0.0301354	0		0.179372	3.14874e-14
xanthine	153.0407	3.76	HMDB00292	Model 2	0.97 (0.90 - 1.05)	0.445081	1.23241	-0.0281855	0.0369094	0.0283296	0		0.179372	3.14874e-14
xanthine	153.0407	3.76	HMDB00292	Model 3	0.96 (0.89 - 1.03)	0.255962	1.23241	-0.0438372	0.0385895	0.0179458	0		0.179372	3.14874e-14
xanthine	153.0407	3.76	HMDB00292	Model 4	0.96 (0.89 - 1.02)	0.187739	1.23241	-0.0456716	0.0346707	0.00124153	0		0.179372	3.14874e-14
xanthosine	285.0819	4.37	HMDB00299	Model 1	1.05 (0.97 - 1.13)	0.214163	1.03225	0.0477327	0.0384259	0.0301354	0		-0.175019	1.31253e-13
xanthosine	285.0819	4.37	HMDB00299	Model 2	1.12 (1.03 - 1.21)	0.00701406	1.03225	0.109899	0.0407609	0.0283296	1		-0.175019	1.31253e-13
xanthosine	285.0819	4.37	HMDB00299	Model 3	1.05 (0.96 - 1.15)	0.257121	1.03225	0.0505986	0.0446502	0.0179458	0		-0.175019	1.31253e-13
xanthosine	285.0819	4.37	HMDB00299	Model 4	0.96 (0.89 - 1.05)	0.397725	1.03225	-0.0364078	0.043051	0.00124153	0		-0.175019	1.31253e-13
xanthurenate	204.0302	7.06		Model 1	1.14 (1.10 - 1.18)	4.83613e-12	2.35369	0.129291	0.0187098	0.0301354	1		-0.324713	1.28736e-44
xanthurenate	204.0302	7.06		Model 2	1.12 (1.08 - 1.17)	8.61454e-09	2.35369	0.114304	0.0198583	0.0283296	1		-0.324713	1.28736e-44
xanthurenate	204.0302	7.06		Model 3	1.08 (1.04 - 1.12)	0.000190306	2.35369	0.0752713	0.0201716	0.0179458	1		-0.324713	1.28736e-44
xanthurenate	204.0302	7.06		Model 4	1.00 (0.96 - 1.04)	0.908204	2.35369	-0.00229348	0.0198906	0.00124153	0		-0.324713	1.28736e-44
